# Supplementary material for: Genome-wide placental DNA methylations in fetal overgrowth and associations with leptin, adiponectin and fetal growth factors
Source: Clin Epigenetics. 2022 Dec 30;14:192. doi: 10.1186/s13148-022-01412-6 (PMC9801645; doi:10.1186/s13148-022-01412-6)
Supplement: Supplementary file 2 — Additional file 2. Appendix Tables S1, S4, S5, S6, S7, S8, S9, S10 and S11. [file 13148_2022_1412_MOESM2_ESM.xlsx]

## Sheet: Table S1
Table S1. Placental DNA differentially methylated positions (DMPs) comparing LGA vs. OGA (control) groups
probeID	chr	pos	UCSC_RefGene_Name	UCSC_RefGene_Group	logFC	AveExpr	t	P.Value	adj.P.Val	B	avg_lga	avg_con	deltabeta
cg14850764	chr4	8693216			0.760588	-0.978366	7.50686	8.09879e-10	0.000405551	11.5542	0.37713	0.303241	0.0738894
cg22103909	chr2	45182153			0.891832	-1.24576	6.91716	6.9842e-09	0.000874343	9.67877	0.350574	0.255837	0.0947371
cg01508365	chr14	26746099			0.948795	-1.10199	6.8514	8.8832e-09	0.000889661	9.46853	0.354644	0.293396	0.0612479
cg03767475	chr19	18902727	COMP	TSS1500	0.582013	-0.0924294	6.79524	1.09086e-08	0.000910423	9.28885	0.513048	0.455428	0.0576204
cg27332647	chr10	132363501			0.916436	0.991077	6.43122	4.12429e-08	0.00130247	8.12267	0.7054	0.611681	0.0937187
cg17692689	chr19	32044781			0.825578	0.417732	6.29162	6.86046e-08	0.00190856	7.67529	0.623665	0.515561	0.108104
cg00638803	chr12	109798185	LINC01486	TSS1500	0.924521	0.398637	6.01267	1.89054e-07	0.00363981	6.78246	0.602283	0.529884	0.0723986
cg26187965	chr4	41694494	LIMCH1;LIMCH1;LIMCH1;LIMCH1;LIMCH1	Body;Body;Body;Body;Body	0.584726	1.10831	5.96498	2.24706e-07	0.00400793	6.63009	0.710159	0.651496	0.0586631
cg00820961	chr9	138624832	KCNT1	Body	0.847004	1.11593	5.94076	2.45291e-07	0.00406601	6.55277	0.718653	0.639778	0.0788755
cg19787000	chr12	127220652			0.804842	-0.278118	5.92862	2.56308e-07	0.00406601	6.514	0.490859	0.415593	0.0752653
cg17470674	chr5	1702470			1.39269	1.66516	5.90686	2.77285e-07	0.00414274	6.44459	0.821324	0.663773	0.157551
cg22112051	chr19	2290022	LINGO3	Body	0.627271	-2.42745	5.85843	3.30319e-07	0.00429041	6.29012	0.190572	0.133062	0.0575101
cg11065621	chr8	82606061	SLC10A5	1stExon	0.588888	0.831327	5.81723	3.83276e-07	0.00429041	6.15884	0.676635	0.596616	0.0800185
cg17412654	chr6	30431579			1.64751	-2.33166	5.80949	3.94122e-07	0.00429041	6.1342	0.244637	0.130967	0.113671
cg09938098	chr7	5125074			-1.17585	-2.18131	-5.80162	4.05477e-07	0.0043201	6.10912	0.16567	0.218825	-0.0531556
cg11422237	chr14	84503142			-1.03129	0.690062	-5.73071	5.23466e-07	0.00471023	5.88352	0.584146	0.640639	-0.056493
cg11587118	chr5	35659072	SPEF2;SPEF2	Body;Body	0.873284	2.97824	5.68643	6.1382e-07	0.00494997	5.74283	0.906018	0.855505	0.0505128
cg14646893	chr6	143592425	AIG1	Body	0.56397	0.753454	5.67788	6.32966e-07	0.00494997	5.71569	0.657815	0.593247	0.0645681
cg05961429	chr10	29138966	C10orf126	Body	1.14479	2.37684	5.6737	6.42547e-07	0.00494997	5.70241	0.865911	0.789684	0.0762268
cg02345961	chr18	34854574	BRUNOL4;BRUNOL4;BRUNOL4;BRUNOL4	Body;Body;Body;Body	0.785526	-1.07479	5.64971	7.00357e-07	0.00498159	5.62627	0.366464	0.288019	0.0784455
cg27418099	chr16	88941395	CBFA2T3;CBFA2T3	3'UTR;3'UTR	0.844334	1.93839	5.64735	7.0632e-07	0.00498159	5.61878	0.814211	0.758931	0.0552798
cg26082368	chr6	37673708			-0.933984	-1.16196	-5.63179	7.46875e-07	0.00506011	5.56943	0.282866	0.347105	-0.0642387
cg09018444	chr1	11539599	PTCHD2	5'UTR	1.23269	-2.17698	5.62437	7.67024e-07	0.00506011	5.5459	0.250592	0.14561	0.104982
cg04633141	chr7	1588319	TMEM184A	Body	0.519902	2.13736	5.61322	7.98292e-07	0.00506011	5.51058	0.840834	0.78131	0.0595234
cg07699939	chr1	236477483			0.627938	1.79423	5.60507	8.21973e-07	0.00514509	5.48474	0.799239	0.745213	0.054026
cg12958891	chr4	7706547	SORCS2	Body	0.494892	0.809755	5.5949	8.52466e-07	0.00518426	5.45253	0.664658	0.60588	0.0587781
cg15850479	chr5	84716390			1.39842	2.00393	5.55211	9.9363e-07	0.00565415	5.31705	0.810196	0.752378	0.0578175
cg00378211	chr8	1237075			-0.614293	-0.205373	-5.51874	1.11954e-06	0.00616069	5.21154	0.433483	0.497077	-0.0635943
cg14480194	chr3	102097153			0.96981	-1.14085	5.50204	1.18833e-06	0.00633044	5.1588	0.3836	0.258694	0.124907
cg25482767	chr15	36720195			1.22405	1.15168	5.48522	1.26186e-06	0.00651427	5.10569	0.710397	0.648581	0.0618156
cg19949955	chr14	33402443			1.76083	-3.30076	5.4621	1.37036e-06	0.00660749	5.03272	0.162446	0.090606	0.0718401
cg12777106	chr6	108444649			0.587743	1.69885	5.44817	1.44014e-06	0.00667292	4.98879	0.787695	0.73505	0.0526454
cg06829969	chr1	10460205	PGD	Body	0.707519	1.93246	5.44228	1.47069e-06	0.00667292	4.97022	0.81649	0.758996	0.0574932
cg05084077	chr15	61027720	RORA	Body	-0.873774	1.30799	-5.43764	1.49521e-06	0.00667292	4.95559	0.665055	0.745178	-0.0801229
cg13580649	chr4	177467794			1.26538	0.555514	5.42101	1.5864e-06	0.00688849	4.90321	0.629743	0.546474	0.0832698
cg06513106	chr6	91298218	MAP3K7;MAP3K7;MAP3K7;MAP3K7	TSS1500;TSS1500;TSS1500;TSS1500	-0.952533	0.552113	-5.39893	1.71607e-06	0.00700345	4.8337	0.541968	0.638691	-0.0967225
cg08085567	chr11	69543586			0.708425	-0.175363	5.37029	1.90002e-06	0.0074753	4.74359	0.515251	0.425678	0.0895728
cg10613701	chr8	65498537			1.20177	-3.09588	5.35794	1.98519e-06	0.00749684	4.70479	0.146255	0.0878433	0.0584118
cg02862886	chr13	114309122	ATP4B	Body	1.22601	1.80474	5.35289	2.0211e-06	0.00749684	4.68893	0.798272	0.730476	0.067796
cg16132610	chr11	123016534	CLMP	Body	0.510333	1.42948	5.34952	2.04542e-06	0.00753129	4.67834	0.754455	0.697464	0.0569909
cg14770351	chr7	99376495	CYP3A4	Body	-0.525793	0.601116	-5.31792	2.28799e-06	0.00813249	4.57916	0.559717	0.641524	-0.0818077
cg25792389	chr10	63367132			-0.496674	-0.997389	-5.27454	2.66798e-06	0.00873204	4.44317	0.295591	0.37729	-0.0816989
cg03015790	chr9	96710875			1.24309	-2.35248	5.24781	2.93241e-06	0.0090161	4.35952	0.221444	0.138042	0.0834013
cg00721771	chr3	59903821	FHIT;FHIT	Body;Body	1.00513	2.37369	5.24454	2.96644e-06	0.0090161	4.3493	0.858872	0.799615	0.0592566
cg08510483	chr11	124296071	OR8B4	TSS1500	-1.24965	3.77214	-5.24241	2.98883e-06	0.0090161	4.34264	0.892094	0.949248	-0.0571547
cg18506018	chr19	44285974	KCNN4	TSS1500	0.722857	1.14281	5.22245	3.20714e-06	0.00944702	4.28024	0.729844	0.636395	0.0934484
cg01586682	chr19	58736106			0.756951	1.3479	5.20199	3.44715e-06	0.00969297	4.21635	0.744243	0.679872	0.0643704
cg21153696	chr6	431777			1.23534	1.23686	5.19582	3.52292e-06	0.00969297	4.1971	0.717842	0.660291	0.0575509
cg16047765	chr6	98165073			1.00072	0.399189	5.17079	3.84761e-06	0.0101148	4.11905	0.61586	0.51356	0.1023
cg18696692	chr7	140771827			0.766562	-2.10794	5.16889	3.87347e-06	0.0101148	4.11312	0.234947	0.155631	0.0793155
cg08729981	chr11	69586545			1.02597	-0.796691	5.15591	4.05453e-06	0.0104201	4.07268	0.426603	0.319788	0.106815
cg02427547	chr8	129993747			0.474341	0.846115	5.15278	4.09935e-06	0.0104201	4.06295	0.667293	0.613005	0.0542875
cg23366191	chr2	202050132	CASP10;CASP10;CASP10;CASP10;CASP10;CASP10;CASP10	5'UTR;5'UTR;5'UTR;5'UTR;5'UTR;5'UTR;5'UTR	0.410762	1.12996	5.14921	4.15116e-06	0.0104525	4.05183	0.712579	0.655923	0.0566561
cg02187468	chr1	214160148	PROX1-AS1;PROX1	TSS1500;TSS1500	1.29984	-1.98131	5.11745	4.64127e-06	0.0112277	3.95302	0.283039	0.163523	0.119515
cg06982745	chr10	72454006	ADAMTS14;ADAMTS14	Body;Body	0.818857	0.746584	5.11136	4.74151e-06	0.0113248	3.9341	0.646322	0.595544	0.0507774
cg07415998	chr10	2907772			1.77175	2.67865	5.09845	4.96133e-06	0.0115019	3.89398	0.869745	0.79991	0.0698345
cg19227696	chr5	93425442	FAM172A;FAM172A;FAM172A;FAM172A	5'UTR;5'UTR;5'UTR;Body	0.439937	0.874961	5.07883	5.31461e-06	0.0120315	3.83307	0.674511	0.616094	0.0584172
cg07491676	chr15	76400783	C15orf27	5'UTR	0.454108	1.65999	5.06974	5.4865e-06	0.0121641	3.80489	0.779913	0.727544	0.052369
cg25366903	chr13	26090287	ATP8A2	Body	1.23043	3.14664	5.06534	5.57166e-06	0.0122909	3.79125	0.912439	0.856953	0.0554862
cg14082645	chr9	129372478			0.632476	-0.845588	5.03347	6.22879e-06	0.0130594	3.69254	0.396228	0.325738	0.0704895
cg21151644	chr19	58560926	ZSCAN1	Body	0.561184	-0.497338	5.03328	6.23297e-06	0.0130594	3.69194	0.463304	0.369742	0.0935627
cg07493260	chr19	6630909			1.46624	-0.646979	5.0305	6.29376e-06	0.0130643	3.68335	0.451747	0.353716	0.0980307
cg03370491	chr10	110654120			-1.23939	0.612174	-5.01536	6.63577e-06	0.0133074	3.6365	0.543093	0.647144	-0.10405
cg14574037	chr2	155553986	KCNJ3	TSS1500	1.63186	-3.73531	5.01069	6.74467e-06	0.0133153	3.62209	0.126419	0.0573217	0.0690978
cg02538553	chr16	34712713	LOC146481	Body	-1.22235	-0.127629	-5.0103	6.75396e-06	0.0133153	3.62087	0.433263	0.523737	-0.0904739
cg13000427	chr12	88205581			0.894222	1.06327	5.00321	6.92317e-06	0.0135452	3.59896	0.709097	0.628849	0.0802479
cg08258309	chr12	96611129	ELK3	5'UTR	0.57101	0.38583	4.99897	7.02627e-06	0.0136477	3.58587	0.592749	0.538339	0.0544096
cg25242691	chr4	14266215			0.838673	-0.764594	4.98784	7.30438e-06	0.0136938	3.5515	0.426513	0.325587	0.100926
cg08740358	chr5	56910084	LINCR-0003	Body	0.834727	0.240654	4.98447	7.39074e-06	0.0137223	3.54109	0.57596	0.502399	0.0735606
cg09919193	chr11	62065063	SCGB1D4	Body	0.890744	0.888864	4.98086	7.48427e-06	0.0138295	3.52996	0.667949	0.617891	0.0500578
cg01359081	chr6	146942205	ADGB	Body	1.25812	-0.674396	4.97487	7.6421e-06	0.0138725	3.51148	0.472461	0.316764	0.155697
cg01119259	chr14	44977304	FSCB	TSS1500	0.565685	-0.620365	4.96683	7.85935e-06	0.0140377	3.48666	0.430975	0.360604	0.0703711
cg08156074	chr15	62549822			0.546545	0.251631	4.96198	7.99296e-06	0.0140377	3.47173	0.58123	0.503746	0.0774846
cg16025624	chr8	124882585	FER1L6	5'UTR	0.898024	-0.0295106	4.95678	8.13903e-06	0.014054	3.4557	0.533727	0.45633	0.0773972
cg06779110	chr14	29243173	C14orf23;C14orf23	Body;Body	0.694469	-0.117804	4.95073	8.31229e-06	0.0141305	3.43705	0.531839	0.429615	0.102224
cg14255471	chr14	106660938			-1.54548	-0.520638	-4.94943	8.35004e-06	0.0141305	3.43304	0.376103	0.469947	-0.0938449
cg17310600	chr4	165305334	2021-03-01	TSS1500	0.577854	-0.930185	4.94837	8.38087e-06	0.0141305	3.42977	0.387751	0.307035	0.0807166
cg23186927	chr2	36733060	CRIM1	Body	-0.586542	-0.895523	-4.94734	8.41075e-06	0.0141333	3.42662	0.325679	0.381113	-0.0554342
cg03110167	chr19	3964912	DAPK3	Body	0.757702	1.9497	4.94211	8.56509e-06	0.0142169	3.41052	0.813844	0.757487	0.056357
cg19238654	chr2	44467937			1.1185	3.09035	4.93495	8.78113e-06	0.0142173	3.38847	0.912361	0.856649	0.0557127
cg22764700	chr17	75798605			0.993005	-3.38655	4.93392	8.81244e-06	0.0142173	3.38531	0.124973	0.0727024	0.0522709
cg11059720	chr5	140761714	PCDHGA7;PCDHGA7;PCDHGA1;PCDHGA2;PCDHGA3;PCDHGB1;PCDHGA4;PCDHGB2;PCDHGA5;PCDHGB3;PCDHGA6	TSS1500;TSS1500;Body;Body;Body;Body;Body;Body;Body;Body;Body	0.742975	-1.8423	4.92863	8.9761e-06	0.0143085	3.36902	0.262136	0.188827	0.073309
cg25543768	chr1	210198563	SYT14;SYT14;SYT14;SYT14;SYT14;SYT14	Body;Body;Body;Body;Body;Body	-0.795688	-1.58164	-4.92521	9.08329e-06	0.0143486	3.35851	0.222629	0.295199	-0.0725691
cg19088627	chr1	107749196	NTNG1;NTNG1;NTNG1	Body;Body;Body	0.791943	1.52469	4.91106	9.54086e-06	0.0145784	3.315	0.773497	0.696284	0.0772135
cg22916722	chr14	76605056			1.87543	-2.73552	4.90597	9.71085e-06	0.014653	3.29936	0.231496	0.105054	0.126441
cg09526429	chr4	70105837			0.770294	0.118756	4.88275	1.05251e-05	0.0154232	3.22807	0.547356	0.492197	0.0551587
cg25599129	chr1	116022006			0.551285	-0.283664	4.87203	1.09232e-05	0.0157632	3.1952	0.484787	0.418896	0.0658911
cg17718664	chr10	106427382	SORCS3-AS1;SORCS3	TSS1500;Body	-0.96972	0.266775	-4.86461	1.12073e-05	0.0160065	3.17247	0.480723	0.606006	-0.125283
cg09384872	chr4	159484829	RXFP1;RXFP1;RXFP1;RXFP1;RXFP1;RXFP1;RXFP1;RXFP1;RXFP1;RXFP1;RXFP1;RXFP1;RXFP1	5'UTR;5'UTR;5'UTR;Body;Body;Body;Body;Body;Body;Body;Body;Body;Body	-0.926805	2.61461	-4.86339	1.12549e-05	0.0160065	3.16872	0.80491	0.888641	-0.0837309
cg23523251	chr19	45117050	IGSF23	1stExon	-0.3781	0.440555	-4.86198	1.131e-05	0.0160065	3.16439	0.548867	0.600793	-0.0519263
cg10636246	chr1	159046973	AIM2	TSS1500	0.608389	-0.303316	4.85477	1.15954e-05	0.0162191	3.14233	0.482562	0.415018	0.0675437
cg23397182	chr22	48237677	LOC284930	Body	-1.12199	0.652773	-4.85148	1.17284e-05	0.0163052	3.13223	0.560465	0.64162	-0.0811554
cg26665873	chr6	97904124	LOC101927314	Body	0.875903	-1.11204	4.84587	1.19581e-05	0.0164508	3.11506	0.358879	0.289418	0.0694601
cg22867608	chr10	64573356	EGR2;EGR2;EGR2;EGR2	Body;Body;Body;Body	0.828304	0.37444	4.84213	1.21135e-05	0.0165463	3.10363	0.607202	0.512436	0.0947658
cg07193023	chr3	81888926			0.522044	0.782542	4.8292	1.26669e-05	0.0168697	3.06408	0.664133	0.595895	0.0682379
cg27034576	chr10	118031654	GFRA1;GFRA1;GFRA1;GFRA1	5'UTR;5'UTR;5'UTR;1stExon	0.952622	-1.48543	4.81952	1.30972e-05	0.017135	3.03451	0.322343	0.229632	0.092711
cg18698214	chr8	9905669			-0.607125	0.738239	-4.79125	1.44385e-05	0.0179276	2.9482	0.595428	0.648419	-0.0529906
cg16294687	chr13	106105463			0.755549	1.94812	4.78972	1.45146e-05	0.0179276	2.94354	0.821259	0.75361	0.0676484
cg17650274	chr20	25064127	VSX1;VSX1	TSS1500;TSS1500	1.04812	-0.156364	4.78931	1.45352e-05	0.0179276	2.94229	0.540187	0.410253	0.129935
cg07669822	chr2	242396595	FARP2;FARP2;FARP2	Body;Body;Body	0.397313	0.515501	4.78651	1.4676e-05	0.0179684	2.93376	0.615077	0.5599	0.0551774
cg10831802	chr10	104040313	GBF1;GBF1;GBF1	Body;Body;Body	0.386954	-0.166459	4.76731	1.56786e-05	0.0185162	2.87526	0.504901	0.438513	0.0663885
cg11931253	chr19	7661462	KIAA1543;KIAA1543	Body;Body	0.476919	0.209436	4.74432	1.69678e-05	0.019155	2.80531	0.572576	0.498515	0.0740609
cg04804542	chr17	77175380	HRNBP3	5'UTR	0.684348	-0.936649	4.74113	1.71544e-05	0.019155	2.79563	0.381137	0.314263	0.0668738
cg01106366	chr7	150498670	TMEM176B;TMEM176B;TMEM176B;TMEM176A;TMEM176B	TSS1500;TSS1500;TSS1500;Body;TSS1500	0.546665	0.227923	4.73858	1.73052e-05	0.019155	2.78788	0.576171	0.500617	0.0755541
cg14880584	chr16	46919098	GPT2;GPT2;GPT2	1stExon;Body;5'UTR	0.271002	-0.117604	4.73853	1.73084e-05	0.019155	2.78772	0.508565	0.450944	0.0576211
cg16099227	chr7	48706105			-0.984687	2.3581	-4.73797	1.73416e-05	0.019155	2.78602	0.79763	0.856363	-0.0587322
cg18881641	chr6	170103498	C6orf120;WDR27;C6orf120	1stExon;TSS1500;3'UTR	0.427382	0.164435	4.73627	1.7443e-05	0.019155	2.78086	0.557053	0.499039	0.058014
cg19188182	chr12	72667512	LOC283392;TRHDE;LOC283392	TSS1500;Body;TSS1500	0.548541	-0.11879	4.7269	1.80132e-05	0.0195421	2.7524	0.516745	0.443244	0.0735003
cg11662039	chr5	99983746			-0.760965	-0.482883	-4.72588	1.80763e-05	0.0195503	2.7493	0.382767	0.457119	-0.0743522
cg04157263	chr17	37752991			-0.610126	-1.76618	-4.72269	1.82752e-05	0.0195543	2.73961	0.204306	0.261867	-0.0575609
cg19861048	chr1	1216347	SCNN1D;SCNN1D	TSS1500;TSS1500	0.415799	0.69663	4.71586	1.87076e-05	0.0199318	2.71892	0.650088	0.58391	0.0661781
cg07156389	chr4	7479912	SORCS2	Body	0.39398	0.265461	4.71486	1.87719e-05	0.0199578	2.71588	0.572767	0.51775	0.0550168
cg15207669	chr1	34420920	CSMD2	Body	-0.434971	-0.801916	-4.71329	1.88737e-05	0.0200235	2.71109	0.337383	0.39597	-0.0585871
cg15108650	chr7	112420018	TMEM168;TMEM168;TMEM168	Body;Body;Body	1.89478	4.25456	4.70873	1.91703e-05	0.0201673	2.69729	0.959255	0.888374	0.0708814
cg05342276	chr7	101149983	COL26A1;COL26A1	Body;Body	0.336054	0.229593	4.70431	1.94629e-05	0.0202739	2.68389	0.566316	0.512518	0.0537986
cg06899044	chr8	65294586			-0.631419	0.476854	-4.70133	1.96627e-05	0.0202776	2.67485	0.55092	0.608433	-0.0575129
cg04898487	chr16	10272607	GRIN2A;GRIN2A;GRIN2A	Body;Body;Body	0.702512	-1.25002	4.70047	1.97206e-05	0.0202776	2.67225	0.336002	0.266158	0.0698438
cg22378085	chr2	152213819	TNFAIP6;LOC101929319	TSS1500;Body	0.578164	0.0730706	4.69937	1.97953e-05	0.0203127	2.6689	0.540221	0.48394	0.0562814
cg09571713	chr4	168154775	SPOCK3;SPOCK3	Body;Body	-1.27605	-1.38667	-4.68977	2.04564e-05	0.0205283	2.63983	0.244881	0.337973	-0.0930924
cg15221554	chr2	164991476			0.596636	0.785142	4.68882	2.0523e-05	0.0205296	2.63695	0.658239	0.600685	0.0575539
cg10076958	chr10	125299245			0.565656	1.00137	4.68355	2.08964e-05	0.0206798	2.621	0.688708	0.638618	0.0500897
cg02689506	chr5	523677	SLC9A3	Body	0.934496	-2.84314	4.67117	2.17994e-05	0.0210203	2.58355	0.16553	0.10093	0.0646
cg23063243	chr15	53078063	ONECUT1	Body	-0.846182	-1.3043	-4.66497	2.22658e-05	0.0211169	2.56482	0.266579	0.325157	-0.0585776
cg03659835	chr5	35058495	PRLR;PRLR;PRLR;PRLR;PRLR;PRLR	Body;Body;Body;Body;3'UTR;3'UTR	0.374262	0.877896	4.65616	2.29462e-05	0.0212589	2.53819	0.673189	0.618926	0.0542628
cg02625764	chr17	44920743			-0.686761	-2.0873	-4.6548	2.30524e-05	0.0212589	2.5341	0.166368	0.229883	-0.0635152
cg11979303	chr6	1379795			0.582272	-1.6215	4.65308	2.31881e-05	0.0212984	2.52891	0.277268	0.223524	0.0537443
cg00971919	chr5	151595371	CTB-12O2.1	Body	1.10194	1.59446	4.65245	2.32384e-05	0.0212984	2.52699	0.776351	0.699928	0.0764231
cg08815506	chr4	176826907	GPM6A;GPM6A	5'UTR;Body	0.9384	1.79839	4.64454	2.38741e-05	0.0214634	2.50311	0.802788	0.730893	0.0718951
cg16968098	chr1	194924830			1.33073	-0.142421	4.63034	2.50574e-05	0.02186	2.46031	0.510637	0.445245	0.065392
cg06903917	chr1	242767942			0.620964	0.154971	4.62434	2.55752e-05	0.0220889	2.44221	0.555083	0.497123	0.0579595
cg17403995	chr1	52348865			0.393572	-0.419163	4.62428	2.55806e-05	0.0220889	2.44202	0.455872	0.401669	0.0542028
cg26667123	chr2	237246474	IQCA1;IQCA1;IQCA1;IQCA1	Body;Body;Body;Body	0.863215	1.28113	4.62418	2.55889e-05	0.0220889	2.44174	0.752598	0.647863	0.104736
cg10023454	chr1	180137918	QSOX1;QSOX1	Body;Body	0.649095	0.363561	4.62254	2.57323e-05	0.0220889	2.43679	0.60089	0.519265	0.0816248
cg08620817	chr2	225522309			0.439458	-0.0456614	4.61884	2.60583e-05	0.0220889	2.42565	0.524399	0.460211	0.0641875
cg07769074	chr7	150497760	TMEM176B;TMEM176B;TMEM176A;TMEM176B;TMEM176B	TSS200;TSS200;TSS200;5'UTR;TSS200	0.662435	-2.26951	4.61871	2.60698e-05	0.0220889	2.42526	0.205248	0.152936	0.0523121
cg20412589	chr8	128162720			-0.92995	1.22711	-4.61133	2.67334e-05	0.0222743	2.40303	0.646563	0.738279	-0.0917165
cg11624322	chr4	150597454			0.891879	0.385422	4.60885	2.69594e-05	0.0223882	2.39558	0.612422	0.512033	0.100389
cg16498409	chr20	2782245	CPXM1;CPXM1	TSS1500;TSS1500	0.686037	0.717089	4.60708	2.71222e-05	0.0223964	2.39025	0.664168	0.5721	0.0920679
cg21784169	chr14	65651398			0.431875	1.86922	4.60653	2.7173e-05	0.0223964	2.3886	0.808144	0.754569	0.0535749
cg26740481	chr15	23931011	NDN;NDN	3'UTR;1stExon	-1.11421	1.60702	-4.60395	2.74127e-05	0.0225403	2.38083	0.710906	0.762107	-0.0512011
cg20286810	chr3	194119159	GP5	5'UTR	0.365244	-0.735527	4.60059	2.77279e-05	0.0226311	2.37071	0.406789	0.346187	0.060602
cg08511308	chr7	38886133	VPS41;VPS41	Body;Body	-0.464783	0.208595	-4.59988	2.77943e-05	0.0226311	2.3686	0.499866	0.571412	-0.0715461
cg24053165	chr10	102469294			0.626346	-1.18847	4.59499	2.82603e-05	0.022819	2.35388	0.34054	0.280018	0.0605212
cg05911191	chr10	10273261			0.994176	-0.462037	4.59487	2.82716e-05	0.022819	2.35353	0.47218	0.380631	0.0915492
cg20741580	chr8	80264747			0.724204	0.784342	4.59324	2.84293e-05	0.0228388	2.34861	0.661426	0.59417	0.0672558
cg13569479	chr14	77095936			-0.743049	0.430108	-4.59292	2.84598e-05	0.0228388	2.34766	0.530988	0.611854	-0.0808651
cg01179012	chr2	131595107			0.621697	-0.718195	4.58904	2.88374e-05	0.022848	2.336	0.43543	0.328109	0.107322
cg26106948	chr3	27766284			-1.44347	-1.97002	-4.58848	2.88923e-05	0.022848	2.33432	0.187793	0.266113	-0.0783201
cg16413023	chr19	51644136	SIGLEC7;SIGLEC7;SIGLEC7;SIGLEC7	TSS1500;TSS1500;TSS1500;TSS1500	0.503505	-0.503927	4.58408	2.9327e-05	0.0229822	2.32111	0.44399	0.385868	0.058122
cg05037556	chr2	44996068	C2orf34	Body	0.983243	-1.94481	4.57152	3.06038e-05	0.0233257	2.28341	0.269327	0.170273	0.0990537
cg14066715	chr19	21617943			0.455077	0.663578	4.57038	3.07233e-05	0.0233457	2.27997	0.648719	0.573578	0.0751412
cg01125366	chr10	72218306			-1.91088	-1.5084	-4.56679	3.10994e-05	0.023489	2.2692	0.252667	0.3481	-0.0954337
cg08893351	chr4	36312760	DTHD1;DTHD1	Body;Body	0.860733	-0.406257	4.56254	3.15508e-05	0.0237057	2.25646	0.467553	0.40012	0.0674332
cg12807419	chr19	56617827	ZNF787	5'UTR	1.3331	2.95849	4.55862	3.19725e-05	0.0237142	2.24471	0.898476	0.841697	0.0567791
cg00168783	chr17	4962854			0.265345	0.288678	4.55523	3.23418e-05	0.0237817	2.23455	0.575129	0.523853	0.0512762
cg03835061	chr5	134364583	PITX1	Body	0.348435	0.636616	4.55017	3.29007e-05	0.0239842	2.2194	0.637767	0.577437	0.0603296
cg01076387	chr3	157808628			1.11775	0.833256	4.53585	3.45352e-05	0.0243942	2.17652	0.675443	0.583185	0.0922581
cg17230007	chr12	82901165			0.79978	-0.363183	4.53551	3.45739e-05	0.0243942	2.17553	0.486064	0.393788	0.0922765
cg14805211	chr8	27504679	SCARA3;SCARA3	Body;Body	-0.592134	1.70738	-4.5355	3.45761e-05	0.0243942	2.17547	0.733017	0.789394	-0.056377
cg24366127	chr3	112998777	BOC	Body	1.0256	2.84492	4.52924	3.53149e-05	0.0245272	2.15677	0.906611	0.821635	0.0849757
cg04841607	chr7	148286944	C7orf33	TSS1500	0.442445	-0.0422225	4.5273	3.5548e-05	0.0245501	2.15095	0.524836	0.460789	0.0640471
cg10500641	chr6	118117179			-1.24529	1.90716	-4.52725	3.55542e-05	0.0245501	2.1508	0.71175	0.830803	-0.119053
cg05215925	chr6	154360587	OPRM1;OPRM1;OPRM1;OPRM1;OPRM1;OPRM1;OPRM1;OPRM1;OPRM1;OPRM1;OPRM1;OPRM1;OPRM1;OPRM1;OPRM1;OPRM1;OPRM1;OPRM1;OPRM1;OPRM1;OPRM1	1stExon;1stExon;1stExon;5'UTR;5'UTR;1stExon;5'UTR;5'UTR;Body;5'UTR;1stExon;5'UTR;1stExon;5'UTR;1stExon;5'UTR;5'UTR;5'UTR;Body;1stExon;1stExon	-1.18493	-1.24834	-4.52545	3.57706e-05	0.0245501	2.14544	0.275555	0.345983	-0.070428
cg14375205	chr6	36618002			0.28819	1.16006	4.52345	3.60128e-05	0.0246361	2.13947	0.714291	0.663871	0.0504207
cg08886301	chr1	245710401	KIF26B	Body	-0.898603	-0.596269	-4.51865	3.66019e-05	0.0248355	2.12512	0.345055	0.460733	-0.115678
cg15728909	chr18	64271469	CDH19	TSS1500	-1.0976	-0.836256	-4.51574	3.69634e-05	0.024914	2.11643	0.321481	0.415273	-0.0937918
cg01265531	chr11	1854174	SYT8	TSS1500	0.34717	1.03385	4.51545	3.70002e-05	0.024914	2.11555	0.699174	0.6401	0.0590735
cg07536570	chr19	3268914	CELF5;CELF5;CELF5	Body;Body;Body	0.523799	-0.52013	4.51475	3.70873e-05	0.0249164	2.11347	0.439856	0.384672	0.0551845
cg11780785	chr16	72206241	PMFBP1;PMFBP1;PMFBP1	TSS200;1stExon;5'UTR	0.631126	0.621873	4.51156	3.74891e-05	0.0250305	2.10394	0.643678	0.563178	0.0804993
cg10620318	chr6	74079022	OOEP	Body	-1.06978	3.58053	-4.50232	3.86768e-05	0.0254238	2.07636	0.885111	0.93921	-0.0540989
cg14928057	chr17	4891542	INCA1;INCA1;CAMTA2;CAMTA2;CAMTA2;INCA1;CAMTA2;INCA1	3'UTR;3'UTR;TSS1500;TSS1500;TSS1500;3'UTR;TSS1500;3'UTR	0.363741	-0.838789	4.4952	3.96163e-05	0.0257354	2.05514	0.393226	0.327925	0.0653009
cg04966191	chr8	133495394			1.62267	-2.13979	4.48748	4.06615e-05	0.0259162	2.03211	0.258055	0.170502	0.0875529
cg04119462	chr16	2415808	ABCA17P	Body	1.02847	0.386182	4.48737	4.06765e-05	0.0259162	2.03179	0.615981	0.507169	0.108812
cg23900422	chr17	77679767			0.796328	-0.131861	4.48548	4.09365e-05	0.0259162	2.02615	0.517415	0.437932	0.0794827
cg27158462	chr15	26873818	GABRB3;GABRB3	Body;Body	-1.05112	-1.8298	-4.48358	4.11992e-05	0.0259342	2.0205	0.194684	0.272432	-0.0777485
cg01828733	chr1	201708932	NAV1;NAV1	TSS200;Body	-0.677667	2.25367	-4.48278	4.13097e-05	0.0259342	2.01813	0.794605	0.846266	-0.0516604
cg15130894	chr20	61420200			0.424661	-0.696992	4.48216	4.13966e-05	0.0259444	2.01627	0.407852	0.357697	0.0501551
cg20881910	chr11	131780332	NTM;NTM;NTM;NTM	TSS1500;TSS1500;TSS1500;Body	-0.666356	-0.502435	-4.48111	4.15435e-05	0.0260039	2.01314	0.37951	0.453385	-0.0738747
cg06039355	chr10	118032033	GFRA1;GFRA1;GFRA1	5'UTR;TSS1500;5'UTR	1.24098	-0.881127	4.47056	4.30449e-05	0.0264662	1.98175	0.437537	0.29945	0.138088
cg10858686	chr4	7528296	SORCS2	Body	0.877279	1.2925	4.47035	4.30762e-05	0.0264662	1.98111	0.732019	0.671262	0.0607575
cg00091760	chr10	124131072			0.321114	0.72867	4.46792	4.34292e-05	0.026537	1.97389	0.654787	0.589725	0.0650623
cg00657674	chr3	102198240	ZPLD1	3'UTR	0.974516	0.406048	4.46774	4.34551e-05	0.026537	1.97337	0.62702	0.502909	0.124111
cg00268989	chr10	77887140	C10orf11;C10orf11;C10orf11	Body;Body;Body	1.30244	2.19437	4.46508	4.38455e-05	0.026581	1.96546	0.834614	0.761188	0.0734261
cg14411504	chr5	92275312			0.958108	0.73686	4.46223	4.4269e-05	0.0266487	1.95696	0.675904	0.558031	0.117873
cg12825580	chr7	53725040	LINC01446	Body	-0.45316	0.300194	-4.46194	4.43117e-05	0.0266487	1.95611	0.523576	0.57912	-0.0555442
cg20862447	chr2	691064			-0.71835	1.88825	-4.4599	4.46164e-05	0.0267889	1.95005	0.74205	0.815592	-0.0735424
cg20180447	chr13	96728260			1.17898	-0.573613	4.45654	4.51233e-05	0.0270607	1.94006	0.441019	0.379923	0.0610965
cg26621192	chr3	59247878			0.716068	1.0706	4.4528	4.56945e-05	0.0271755	1.92894	0.70127	0.643505	0.0577648
cg02014416	chr1	231376203	GNPAT;C1orf131	TSS1500;Body	0.341529	-0.466267	4.45234	4.57655e-05	0.0271854	1.92757	0.445822	0.395352	0.0504706
cg06471073	chr2	240650268			-0.68144	-0.135393	-4.44825	4.63982e-05	0.0273343	1.91543	0.436255	0.514446	-0.0781906
cg12946179	chr4	149358817	NR3C2;NR3C2	5'UTR;5'UTR	0.419237	1.1846	4.44723	4.65577e-05	0.027396	1.9124	0.722306	0.661116	0.0611897
cg00995902	chr3	56415425	ERC2	Body	0.638482	0.457428	4.43799	4.80237e-05	0.0277654	1.885	0.608774	0.544391	0.064383
cg03027241	chr20	49620453	KCNG1	3'UTR	0.502894	2.21492	4.42524	5.01231e-05	0.0284397	1.84718	0.849117	0.783218	0.0658994
cg02181920	chr6	32820029	TAP1	Body	0.491705	-0.0883542	4.4186	5.125e-05	0.0286742	1.82753	0.523331	0.446676	0.0766546
cg25660521	chr19	35997109	DMKN;DMKN;DMKN;DMKN;DMKN;DMKN;DMKN;DMKN;DMKN;DMKN;DMKN	Body;Body;Body;Body;Body;Body;Body;Body;Body;Body;Body	0.580816	0.251355	4.4169	5.15433e-05	0.0286742	1.82248	0.571036	0.513958	0.057078
cg01236932	chr12	50398110	RACGAP1;RACGAP1;RACGAP1	Body;Body;Body	-0.357304	-0.0997354	-4.41573	5.17459e-05	0.0286742	1.81902	0.449145	0.51734	-0.068195
cg06466782	chr7	101049300	EMID2	Body	0.538232	0.481338	4.41455	5.19502e-05	0.0286742	1.81554	0.612724	0.547994	0.0647305
cg06656233	chr5	135253865			0.868157	0.985673	4.41398	5.20507e-05	0.0286742	1.81383	0.689746	0.624757	0.0649899
cg19296262	chr6	25636039			0.387866	0.641846	4.41324	5.21788e-05	0.0286742	1.81165	0.63612	0.580219	0.0559015
cg02320784	chr12	26195988	RASSF8;RASSF8;RASSF8	5'UTR;5'UTR;5'UTR	-0.514491	-1.63978	-4.41095	5.25808e-05	0.0286742	1.80487	0.219061	0.27502	-0.0559589
cg20986135	chr11	31014096	DCDC5;DCDC5	1stExon;5'UTR	0.843266	-1.39547	4.41086	5.25979e-05	0.0286742	1.80459	0.314052	0.258024	0.0560285
cg07872108	chr4	33882186			-0.932277	1.15525	-4.40843	5.30258e-05	0.0287993	1.79742	0.646048	0.716227	-0.0701789
cg25825506	chr7	96626659	DLX6AS	Body	0.626307	0.783375	4.40656	5.33603e-05	0.0288085	1.79187	0.660547	0.597891	0.0626556
cg00169030	chr17	32889449			1.62455	-2.50658	4.40544	5.35605e-05	0.0288085	1.78856	0.2303	0.128302	0.101998
cg09506172	chr19	28331274			0.552745	0.0768	4.40197	5.41862e-05	0.0289766	1.77829	0.545171	0.481141	0.0640295
cg07300558	chr18	35145353	BRUNOL4;BRUNOL4;BRUNOL4;BRUNOL4	1stExon;1stExon;1stExon;1stExon	0.674885	-1.33115	4.40095	5.43714e-05	0.0289766	1.77528	0.334703	0.249455	0.0852479
cg24434987	chr2	79221130			-1.03817	1.13927	-4.40017	5.45127e-05	0.0289766	1.77299	0.626563	0.725792	-0.0992297
cg06897442	chr5	140620284	PCDHB19P	Body	1.32957	-2.3835	4.39539	5.5392e-05	0.029096	1.75885	0.22098	0.146741	0.0742391
cg18820800	chr2	16245997			-0.43656	-1.2187	-4.39497	5.547e-05	0.029096	1.7576	0.276285	0.32999	-0.0537055
cg08912051	chr6	30227783	HLA-L	Body	-1.64816	-1.38747	-4.39443	5.55689e-05	0.029096	1.75603	0.272788	0.361114	-0.0883267
cg10940210	chr14	101334907	MIR493	TSS1500	0.73494	0.912727	4.39429	5.55962e-05	0.029096	1.75559	0.686644	0.61067	0.0759743
cg25379995	chr22	48184261	LOC284930	Body	-1.05563	0.497506	-4.38936	5.65205e-05	0.0292991	1.74102	0.521469	0.629196	-0.107727
cg15489003	chr22	48255590			-1.67743	-1.28827	-4.3886	5.66638e-05	0.0293264	1.73879	0.262372	0.388195	-0.125823
cg12537690	chr22	34824038			0.532735	-1.5672	4.38647	5.70687e-05	0.0293761	1.7325	0.287302	0.226905	0.0603969
cg23097429	chr15	92514065	SLCO3A1;SLCO3A1	Body;Body	-0.491977	0.355736	-4.38493	5.73631e-05	0.0294312	1.72795	0.521263	0.599064	-0.0778009
cg19402371	chr19	55889013	TMEM190	Body	0.489832	0.820574	4.38103	5.81152e-05	0.0295719	1.71644	0.666467	0.60581	0.0606569
cg25726518	chr4	22998403			-1.18215	0.86319	-4.38045	5.82278e-05	0.0295719	1.71473	0.589651	0.677001	-0.0873496
cg16246099	chr2	146396497			1.12044	-0.615671	4.37859	5.859e-05	0.0295912	1.70925	0.447176	0.357523	0.0896537
cg00048743	chr5	140782367	PCDHGA4;PCDHGA6;PCDHGA9;PCDHGA1;PCDHGA8;PCDHGA5;PCDHGB1;PCDHGB4;PCDHGA3;PCDHGA9;PCDHGA2;PCDHGA7;PCDHGB2;PCDHGB5;PCDHGB3	Body;Body;TSS200;Body;Body;Body;Body;Body;Body;TSS200;Body;Body;Body;Body;Body	1.43174	-1.42668	4.37477	5.93434e-05	0.0297675	1.69796	0.347312	0.244447	0.102865
cg04823971	chr1	67844138	IL12RB2;IL12RB2;IL12RB2;IL12RB2;IL12RB2;IL12RB2	Body;Body;Body;Body;Body;Body	2.00298	3.60565	4.37447	5.94021e-05	0.0297675	1.69709	0.917161	0.830065	0.0870958
cg11580948	chr4	81188405	FGF5;FGF5	Body;Body	0.725968	-0.904304	4.3731	5.9674e-05	0.0297675	1.69305	0.380461	0.329518	0.0509433
cg25938523	chr4	92808712			1.08669	-0.054061	4.37309	5.96755e-05	0.0297675	1.69303	0.550365	0.432132	0.118233
cg08585614	chr13	114890416	RASA3	Body	0.69741	1.95102	4.37227	5.98406e-05	0.0297675	1.69059	0.819337	0.758192	0.0611445
cg08498254	chr5	155109505			1.01183	-2.47541	4.36985	6.03256e-05	0.0297675	1.68346	0.227443	0.117941	0.109502
cg01735366	chr2	108669494			1.36819	1.56444	4.36805	6.06889e-05	0.0297675	1.67815	0.788699	0.662841	0.125858
cg09312564	chr14	21093138			0.656217	-0.471868	4.36786	6.07264e-05	0.0297675	1.67761	0.472185	0.37082	0.101365
cg11913577	chr6	30409069			0.992795	-0.66579	4.36458	6.13956e-05	0.0298777	1.66793	0.43089	0.353748	0.0771415
cg06902379	chr11	107583339	SLN	TSS1500	-0.568469	1.74564	-4.36157	6.20137e-05	0.0300617	1.65908	0.730344	0.797568	-0.0672238
cg18867698	chr4	7396839	SORCS2	Body	0.626612	0.683232	4.35886	6.25782e-05	0.0302187	1.65107	0.655228	0.569359	0.085869
cg21928411	chr4	20566602	SLIT2;SLIT2;SLIT2	Body;Body;Body	0.798707	-0.0987245	4.35715	6.29346e-05	0.030305	1.64605	0.51598	0.451803	0.0641771
cg19069952	chr5	92673341			1.2516	1.83	4.35535	6.33137e-05	0.0303837	1.64075	0.784768	0.732384	0.0523843
cg02815785	chr14	37063429			0.737644	0.669344	4.35053	6.43381e-05	0.030472	1.62657	0.638354	0.581559	0.0567947
cg03950253	chr7	134345856	BPGM;BPGM	5'UTR;5'UTR	-0.554225	-1.8752	-4.34948	6.45641e-05	0.030472	1.62347	0.193872	0.244196	-0.0503244
cg19344881	chr6	89241236			-1.2519	2.00224	-4.34794	6.48966e-05	0.0305426	1.61893	0.74305	0.814095	-0.0710451
cg19571266	chr6	34079664	GRM4;GRM4;GRM4;GRM4;GRM4	TSS1500;Body;Body;Body;5'UTR	-0.380032	-0.160131	-4.34258	6.60657e-05	0.0307064	1.60316	0.443414	0.501842	-0.0584282
cg04849378	chr12	72730618	TRHDE	Body	-1.74336	2.63758	-4.33744	6.72054e-05	0.0309315	1.58806	0.7843	0.870639	-0.0863384
cg24739157	chr14	87427652			-1.19307	-1.65559	-4.33499	6.77556e-05	0.0310705	1.58086	0.211706	0.304792	-0.0930852
cg25749040	chr19	51323301	KLK1	Body	0.519594	-1.47442	4.33409	6.79574e-05	0.0311189	1.57823	0.296169	0.242686	0.0534825
cg27297722	chr1	233531673			0.992431	1.30225	4.33153	6.85396e-05	0.0312583	1.57069	0.735716	0.664332	0.0713841
cg25623522	chr13	106117086	DAOA;DAOA;DAOA	TSS1500;TSS1500;TSS1500	1.25169	0.941033	4.32839	6.92581e-05	0.0314193	1.56148	0.706686	0.581861	0.124824
cg12346369	chr12	4384428	CCND2-AS1;CCND2	Body;Body	1.49313	-3.15809	4.3278	6.93947e-05	0.0314193	1.55974	0.186233	0.0873136	0.0989194
cg24996738	chr9	34989493	DNAJB5;DNAJB5-AS1;DNAJB5;DNAJB5	TSS1500;TSS200;TSS200;TSS200	0.985426	-1.06439	4.32586	6.98448e-05	0.031566	1.55403	0.380618	0.293586	0.0870318
cg23054321	chr19	2289682			0.849983	-2.29791	4.32499	7.00469e-05	0.0315876	1.55148	0.208584	0.150387	0.0581965
cg14320625	chr19	54384186	PRKCG	TSS1500	0.419824	-0.510087	4.3237	7.03466e-05	0.0315932	1.54771	0.443068	0.384393	0.0586753
cg08303283	chr9	139843753			-0.47294	0.459462	-4.31733	7.18522e-05	0.0318707	1.52901	0.549962	0.605539	-0.055577
cg08195038	chr22	50106675			1.03766	0.719776	4.31723	7.18763e-05	0.0318707	1.52871	0.64959	0.578451	0.0711384
cg20926288	chr12	82148448	PPFIA2;PPFIA2;PPFIA2;PPFIA2;PPFIA2	5'UTR;5'UTR;5'UTR;5'UTR;5'UTR	1.36277	1.87843	4.31629	7.21006e-05	0.0318947	1.52596	0.823597	0.693964	0.129633
cg20514991	chr5	119935460	PRR16;PRR16;PRR16;PRR16	Body;5'UTR;Body;5'UTR	0.821712	-1.67305	4.31074	7.34409e-05	0.0321008	1.50969	0.28318	0.211665	0.0715145
cg13185377	chr10	601783	DIP2C	Body	0.736901	2.14346	4.30627	7.45401e-05	0.0322505	1.49657	0.841859	0.774394	0.0674652
cg00397976	chr9	34989295	DNAJB5-AS1;DNAJB5;DNAJB5;DNAJB5	Body;TSS1500;TSS1500;TSS1500	1.26161	-1.39144	4.29821	7.6558e-05	0.0325331	1.47299	0.353789	0.246482	0.107307
cg09562045	chr4	5890424	CRMP1;CRMP1	Body;TSS200	1.85762	-2.4288	4.29809	7.65882e-05	0.0325331	1.47264	0.276731	0.127795	0.148936
cg14624451	chr19	36288795	LINC01529	Body	0.603823	-0.817451	4.29087	7.84451e-05	0.032737	1.45149	0.396131	0.335188	0.0609438
cg09208611	chr12	63544319	AVPR1A	1stExon	0.67651	-1.07906	4.29013	7.86367e-05	0.032752	1.44933	0.360638	0.294498	0.0661396
cg02837073	chr17	78515963			0.756776	1.83205	4.28884	7.89733e-05	0.0328419	1.44556	0.801167	0.746377	0.0547904
cg07416664	chr22	38221485	GALR3	3'UTR	0.645173	-1.82388	4.28226	8.07144e-05	0.0331518	1.42631	0.26669	0.189384	0.077306
cg17767192	chr2	222359484	EPHA4;EPHA4;EPHA4	Body;Body;Body	-0.39859	-1.48043	-4.28107	8.10333e-05	0.0331518	1.42283	0.240602	0.294174	-0.0535719
cg11173404	chr20	46204355	NCOA3;NCOA3;NCOA3;NCOA3	5'UTR;5'UTR;5'UTR;5'UTR	0.426091	-0.729892	4.28003	8.13113e-05	0.0332113	1.4198	0.420089	0.338257	0.0818319
cg22501885	chr5	1702158			0.756909	0.679951	4.27851	8.17213e-05	0.0332733	1.41536	0.638417	0.582115	0.0563027
cg01360586	chr21	39285679	KCNJ6	5'UTR	-0.827254	-0.400393	-4.27742	8.20173e-05	0.0332733	1.41217	0.400343	0.468987	-0.0686438
cg17470325	chr21	23059045			-1.25366	-1.59623	-4.27739	8.20262e-05	0.0332733	1.41208	0.219933	0.312098	-0.0921658
cg22492024	chr3	176093853			-0.979135	0.0846161	-4.27709	8.21078e-05	0.0332733	1.4112	0.45297	0.575535	-0.122565
cg03637381	chr19	57741325	AURKC;AURKC;AURKC	TSS1500;TSS1500;TSS1500	-0.934061	2.1511	-4.27663	8.22326e-05	0.0332889	1.40986	0.778471	0.832267	-0.0537963
cg10218758	chr4	8411498	ACOX3;ACOX3	Body;Body	0.604466	0.54175	4.27308	8.3204e-05	0.0333853	1.39949	0.63446	0.545588	0.0888722
cg17512353	chr6	30227802	HLA-L	Body	-1.2836	0.406816	-4.2711	8.37496e-05	0.0335236	1.39372	0.516732	0.620941	-0.104209
cg05036314	chr10	134838333			0.829309	0.574301	4.26863	8.4438e-05	0.0337041	1.38649	0.644658	0.542358	0.1023
cg01525883	chr6	159458115	TAGAP;TAGAP;TAGAP	Body;Body;Body	0.30369	-0.0806261	4.26678	8.49556e-05	0.0337235	1.3811	0.513421	0.45886	0.0545609
cg24509560	chr13	70099175			0.834854	1.98295	4.26474	8.55312e-05	0.0337235	1.37514	0.830063	0.743146	0.086917
cg19756786	chr14	22939357			0.794417	2.03917	4.2636	8.58537e-05	0.0337235	1.37182	0.821611	0.769305	0.0523056
cg11704352	chr20	60033929	CDH4	Body	-0.897564	1.45484	-4.26357	8.58634e-05	0.0337235	1.37172	0.684415	0.757943	-0.0735276
cg12703358	chr9	98918903			0.853884	1.73414	4.26355	8.58669e-05	0.0337235	1.37168	0.790817	0.726041	0.0647761
cg03477860	chr3	42450493	LYZL4;LYZL4	5'UTR;5'UTR	0.407034	-0.0622093	4.26208	8.62869e-05	0.0337235	1.36737	0.515783	0.462952	0.0528308
cg08531890	chr5	136112615			0.731263	-0.947973	4.2619	8.63369e-05	0.0337235	1.36686	0.380792	0.312084	0.068708
cg06118609	chr11	7982706	NLRP10	Body	0.42533	1.46955	4.2609	8.66245e-05	0.0337235	1.36393	0.759438	0.702979	0.0564588
cg26274304	chr7	158496553	NCAPG2;NCAPG2;NCAPG2;NCAPG2	5'UTR;5'UTR;5'UTR;Body	0.671797	-0.191167	4.2606	8.67091e-05	0.0337235	1.36307	0.497123	0.437285	0.0598382
cg13019085	chr6	19720009			-0.610393	-0.354687	-4.26002	8.68755e-05	0.0337235	1.36137	0.41301	0.468618	-0.0556074
cg16324655	chr12	4384401	CCND2-AS1;CCND2	Body;Body	1.19491	-1.87019	4.25007	8.97792e-05	0.034404	1.33235	0.298066	0.184876	0.11319
cg21694941	chr8	57358590	PENK;PENK;PENK	5'UTR;5'UTR;1stExon	0.882479	-2.10254	4.24978	8.9865e-05	0.034404	1.33151	0.233415	0.167481	0.0659339
cg14348757	chr6	154360590	OPRM1;OPRM1;OPRM1;OPRM1;OPRM1;OPRM1;OPRM1;OPRM1;OPRM1;OPRM1;OPRM1;OPRM1;OPRM1;OPRM1;OPRM1;OPRM1;OPRM1;OPRM1;OPRM1;OPRM1;OPRM1;OPRM1;OPRM1;OPRM1;OPRM1;OPRM1;OPRM1;OPRM1;OPRM1;OPRM1	5'UTR;5'UTR;5'UTR;5'UTR;1stExon;1stExon;1stExon;1stExon;5'UTR;5'UTR;5'UTR;5'UTR;5'UTR;5'UTR;5'UTR;1stExon;1stExon;1stExon;1stExon;1stExon;1stExon;1stExon;5'UTR;Body;Body;Body;Body;Body;Body;Body	-1.59562	-0.859796	-4.24897	9.01035e-05	0.0344569	1.32917	0.314511	0.450052	-0.135541
cg20509944	chr18	32335771	DTNA;DTNA;DTNA;DTNA;DTNA;DTNA;DTNA;DTNA;DTNA;DTNA;DTNA;DTNA	TSS200;TSS200;5'UTR;5'UTR;5'UTR;5'UTR;5'UTR;5'UTR;5'UTR;5'UTR;5'UTR;5'UTR	-1.74233	0.740997	-4.24815	9.03473e-05	0.0344569	1.32679	0.541679	0.681254	-0.139575
cg08764451	chr3	184390224			0.360203	0.609555	4.24366	9.16989e-05	0.0348045	1.31368	0.628979	0.577359	0.0516196
cg15409133	chr12	132900072	GALNT9	Body	0.467801	-0.494678	4.24327	9.1815e-05	0.0348045	1.31256	0.444741	0.388945	0.0557964
cg13380669	chr1	169395476	C1orf114	5'UTR	-0.770406	-0.0937391	-4.24127	9.24219e-05	0.0348766	1.30675	0.44351	0.525062	-0.0815513
cg14168733	chr1	201708718	NAV1;NAV1	TSS1500;Body	-0.428037	0.424033	-4.24064	9.2615e-05	0.0348978	1.30491	0.544418	0.599725	-0.0553075
cg07409443	chr10	36923818			-1.23084	-0.0230201	-4.23931	9.30227e-05	0.0349102	1.30103	0.444986	0.548437	-0.103451
cg26740905	chr21	32848911	TIAM1	5'UTR	0.41589	1.97131	4.23782	9.34804e-05	0.03493	1.2967	0.820386	0.7664	0.0539866
cg18291014	chr7	93658			-0.653147	0.588044	-4.23498	9.43607e-05	0.0350791	1.28843	0.561257	0.634471	-0.0732141
cg18700820	chr13	49682948	FNDC3A;FNDC3A;FNDC3A;FNDC3A	TSS1500;Body;Body;Body	0.413981	0.711566	4.22879	9.6305e-05	0.0352863	1.27043	0.644538	0.594519	0.0500191
cg11590213	chr5	66331682	MAST4;MAST4	Body;Body	0.376886	1.38468	4.22785	9.6604e-05	0.0352863	1.26769	0.746576	0.69472	0.0518561
cg08267489	chr6	166400656	C6orf176;C6orf176;LOC441177	Body;Body;TSS1500	1.20885	-2.38525	4.22777	9.66308e-05	0.0352863	1.26745	0.233016	0.131158	0.101858
cg06531778	chr6	84152487			0.487936	-0.295402	4.22615	9.71459e-05	0.0353795	1.26276	0.479206	0.42053	0.058676
cg05246098	chr11	103908400	PDGFD;PDGFD;DDI1	Body;Body;1stExon	1.17572	1.75876	4.2256	9.7324e-05	0.0353925	1.26114	0.789074	0.71998	0.0690938
cg03369262	chr11	45687560	CHST1	TSS1500	0.411069	-1.69609	4.22241	9.83516e-05	0.0355596	1.25187	0.2676	0.213251	0.0543492
cg14276027	chr19	57185512	ZNF835	TSS1500	0.519859	1.38155	4.22082	9.88671e-05	0.0356911	1.24726	0.7454	0.692899	0.0525008
cg10741153	chr19	29284353			1.83786	-2.44164	4.21804	9.97744e-05	0.0357824	1.2392	0.258652	0.14175	0.116901
cg01226811	chr12	21927612	KCNJ8;KCNJ8	5'UTR;1stExon	-1.83224	-3.64402	-4.2156	0.000100579	0.0358984	1.23211	0.0658586	0.145278	-0.0794191
cg16832091	chr5	133969374	SAR1B;SAR1B	TSS1500;TSS1500	-0.482661	0.91005	-4.21484	0.000100831	0.0359374	1.2299	0.62168	0.678849	-0.0571694
cg25662926	chr8	77595359	ZFHX4;LOC100192378	5'UTR;Body	1.08177	-2.28568	4.21484	0.000100832	0.0359374	1.2299	0.214667	0.163124	0.0515429
cg21228500	chr14	78108468			1.8235	-3.38775	4.21266	0.000101559	0.0360603	1.22355	0.177064	0.0727967	0.104267
cg19713833	chr13	107252801			0.503662	0.123444	4.21261	0.000101574	0.0360603	1.22342	0.548793	0.493174	0.0556198
cg15198098	chr7	7721085	RPA3;UMAD1;UMAD1;UMAD1	5'UTR;5'UTR;Body;Body	-0.466121	-1.22708	-4.2102	0.000102382	0.0361644	1.21644	0.260878	0.349649	-0.0887703
cg09997532	chr4	11403999	HS3ST1	5'UTR	0.750858	0.724859	4.20904	0.000102776	0.0362177	1.21305	0.66297	0.573824	0.0891461
cg14796682	chr19	23259018			0.574213	1.48055	4.20863	0.000102913	0.0362405	1.21188	0.768052	0.691671	0.0763811
cg20065768	chr16	29796685			1.52104	0.474043	4.20815	0.000103077	0.0362684	1.21047	0.660485	0.498297	0.162188
cg05519816	chr20	61752747			0.685342	0.806442	4.20703	0.000103456	0.0362684	1.20723	0.669666	0.59387	0.0757965
cg01813335	chr2	233215939			0.568063	-0.890429	4.20675	0.000103552	0.0362684	1.20641	0.383615	0.324798	0.0588168
cg11700298	chr3	85609669	CADM2;CADM2;CADM2;CADM2;CADM2;CADM2	5'UTR;5'UTR;5'UTR;5'UTR;Body;Body	1.46666	1.26848	4.20657	0.000103614	0.0362684	1.20589	0.763667	0.60551	0.158157
cg02824489	chr12	1747274	WNT5B;WNT5B	Body;Body	-1.02524	1.50943	-4.20587	0.000103851	0.0362684	1.20386	0.651668	0.791678	-0.14001
cg10068793	chr21	17442467	C21orf34	TSS1500	-0.911409	0.650453	-4.20524	0.000104065	0.0362857	1.20205	0.528729	0.679563	-0.150833
cg11782748	chr4	153101117			0.559222	0.698282	4.19946	0.000106063	0.0366251	1.18528	0.641851	0.590219	0.0516324
cg01894614	chr18	67565361	CD226;CD226;CD226	Body;Body;5'UTR	0.386177	-0.18326	4.19928	0.000106126	0.0366251	1.18475	0.493908	0.443426	0.0504817
cg04785543	chr2	1733853	PXDN	Body	-0.446434	-0.813998	-4.19671	0.000107024	0.0366926	1.17732	0.331705	0.39797	-0.0662647
cg03917817	chr20	39325017			-1.10864	0.767187	-4.19632	0.000107163	0.0367049	1.17617	0.561156	0.688084	-0.126928
cg07005242	chr6	30431577			1.29809	-2.41579	4.19169	0.000108803	0.0370636	1.16278	0.225183	0.132019	0.0931638
cg03697708	chr19	13617549	CACNA1A;CACNA1A	TSS1500;TSS1500	1.08236	-1.851	4.19016	0.00010935	0.0370992	1.15835	0.279786	0.184366	0.0954202
cg03894490	chr3	159942832	LOC401097	TSS1500	0.995503	-2.78462	4.18986	0.000109459	0.0370992	1.15748	0.167976	0.117048	0.0509281
cg16541161	chr11	94822212	ENDOD1	TSS1500	0.267047	1.19851	4.18499	0.000111222	0.037505	1.14338	0.720361	0.669525	0.0508359
cg08045176	chr18	49813488			0.989746	0.269118	4.1835	0.000111769	0.0375551	1.13905	0.609477	0.476273	0.133204
cg11585805	chr1	47973566			0.559571	-1.67045	4.18151	0.000112498	0.0376015	1.13331	0.27229	0.21537	0.0569202
cg09473315	chr17	76228233	LOC283999	Body	1.62124	-2.11262	4.17806	0.00011378	0.0378328	1.12332	0.319678	0.140588	0.17909
cg17514461	chr6	28706387			0.249207	0.0664071	4.1773	0.000114065	0.0378826	1.12111	0.540682	0.481984	0.0586988
cg14247008	chr2	242786046			0.667079	-1.09068	4.17677	0.000114262	0.0379173	1.11959	0.358725	0.292969	0.0657563
cg01660630	chr11	1432205	BRSK2	Body	0.675807	-1.00366	4.17462	0.000115072	0.0380349	1.11336	0.368208	0.310263	0.0579442
cg06834005	chr10	22499738			-0.583255	-2.09997	-4.17385	0.000115359	0.0381037	1.11116	0.168711	0.220231	-0.0515205
cg08505307	chr19	34363979			-0.265938	-0.150009	-4.17328	0.000115577	0.0381037	1.1095	0.445734	0.503125	-0.0573911
cg24373647	chr4	169552096	PALLD;PALLD;PALLD	TSS1500;Body;Body	-0.408306	-0.77115	-4.17285	0.000115739	0.0381037	1.10827	0.343018	0.400377	-0.0573594
cg04697094	chr4	78115125			0.396736	-0.750343	4.17072	0.000116552	0.0381593	1.10209	0.41288	0.337631	0.0752484
cg07784975	chr12	23513670			0.492285	0.24592	4.16873	0.000117313	0.0382953	1.09635	0.576049	0.507553	0.0684954
cg03999491	chr20	12788857			-1.33552	1.37629	-4.16853	0.000117389	0.0382953	1.09578	0.65574	0.751384	-0.0956438
cg06292076	chr2	105464104			1.0853	-0.864465	4.16704	0.000117964	0.0384576	1.09147	0.435833	0.300372	0.13546
cg05584605	chr4	1657368	FAM53A	Body	0.383742	0.120966	4.16545	0.000118579	0.038511	1.08688	0.546683	0.494584	0.0520996
cg03120983	chr15	80215045	ST20-MTHFS;ST20;ST20;ST20-AS1;ST20;ST20	5'UTR;5'UTR;5'UTR;TSS200;Body;Body	0.75464	-1.45455	4.16238	0.000119778	0.0385487	1.07801	0.30411	0.245052	0.0590578
cg00976036	chr9	34989696	DNAJB5;DNAJB5-AS1;DNAJB5;DNAJB5;DNAJB5	TSS1500;TSS1500;1stExon;1stExon;5'UTR	1.42937	-1.02743	4.16237	0.000119783	0.0385487	1.07798	0.413074	0.303527	0.109546
cg08247938	chr2	190037419	COL5A2	Body	0.472575	-1.29563	4.16186	0.000119983	0.0385883	1.07651	0.323125	0.262777	0.0603485
cg12535380	chr12	109491236	USP30	Body	0.410189	-1.22516	4.15843	0.000121338	0.0387439	1.0666	0.33419	0.270916	0.0632739
cg22120852	chr5	3932145			-1.4281	1.05565	-4.1576	0.000121666	0.0387439	1.06422	0.57647	0.728615	-0.152145
cg05664581	chr3	181428242	SOX2OT;SOX2	Body;TSS1500	0.489953	0.313429	4.15747	0.000121719	0.0387439	1.06384	0.599551	0.506426	0.0931256
cg08592768	chr1	38192069	EPHA10	Body	0.575667	-1.51618	4.15698	0.000121913	0.0387511	1.06243	0.290749	0.236877	0.0538721
cg23688510	chr6	166581929	T;T	1stExon;5'UTR	0.747574	-0.703927	4.15639	0.000122148	0.0387764	1.06073	0.444941	0.332385	0.112556
cg13306032	chr21	21632374			-1.36645	-1.63766	-4.15527	0.000122599	0.0388557	1.05749	0.21378	0.315267	-0.101487
cg07094475	chr6	98155589	LOC101927314	Body	0.8913	1.1485	4.1528	0.000123592	0.0389486	1.05037	0.733259	0.627814	0.105445
cg09349604	chr4	41880747			0.544382	-0.550521	4.14859	0.000125305	0.0391509	1.03823	0.444357	0.371364	0.0729924
cg15624795	chr16	70995983	HYDIN	Body	-0.530199	0.667418	-4.14802	0.00012554	0.0391564	1.03658	0.581233	0.641658	-0.0604251
cg02881274	chr19	49935948	SLC17A7	Body	0.790668	-2.61953	4.14791	0.000125584	0.0391564	1.03627	0.181777	0.117118	0.0646585
cg06865642	chr22	50174028	BRD1;LOC90834	Body;TSS200	-1.17915	2.37651	-4.14509	0.000126748	0.0393244	1.02814	0.771605	0.869299	-0.0976945
cg23524195	chr10	118034031	GFRA1;GFRA1	TSS1500;TSS1500	1.44548	-2.00977	4.14432	0.000127066	0.0393251	1.02593	0.304443	0.170319	0.134124
cg05962382	chr2	130345044			-0.68024	-0.0257175	-4.14341	0.000127444	0.0393453	1.02331	0.448695	0.542019	-0.0933244
cg11215154	chr2	51187799	NRXN1;NRXN1	Body;Body	-0.966679	1.18304	-4.14237	0.000127879	0.0394553	1.02031	0.650403	0.70517	-0.0547672
cg25074078	chr2	104489666			0.64575	0.728508	4.14111	0.000128407	0.0395208	1.01668	0.665551	0.572332	0.0932194
cg20791945	chr4	177731880			0.663794	-1.41968	4.1376	0.000129887	0.0396147	1.00657	0.329841	0.228474	0.101367
cg11539857	chr6	436594			0.674733	0.953996	4.13748	0.000129937	0.0396147	1.00623	0.683799	0.625715	0.0580841
cg04762004	chr15	92943556	ST8SIA2	Body	-0.523788	0.462207	-4.13609	0.000130528	0.0397068	1.00223	0.531541	0.623553	-0.0920118
cg02016195	chr9	132198822			0.23726	1.03005	4.1355	0.00013078	0.0397383	1.00053	0.697653	0.640895	0.0567579
cg11863813	chr19	42627663	POU2F2;POU2F2;POU2F2;POU2F2	Body;Body;Body;Body	0.981858	2.26594	4.13371	0.000131549	0.0398994	0.99536	0.847419	0.778644	0.0687746
cg10443049	chr7	8481537	NXPH1	Body	-1.10339	-1.83549	-4.13149	0.000132503	0.0400607	0.988992	0.182237	0.289188	-0.106951
cg17840408	chr11	396686	PKP3	Body	0.296938	0.0984777	4.13103	0.000132705	0.0400607	0.987645	0.544977	0.488788	0.0561892
cg13484357	chr8	118125096	SLC30A8;SLC30A8;SLC30A8	5'UTR;5'UTR;5'UTR	1.33524	1.96343	4.13086	0.000132778	0.0400607	0.987162	0.811058	0.731995	0.0790626
cg09558547	chr6	27526256			0.431659	1.76707	4.13052	0.000132926	0.0400607	0.986181	0.800227	0.736902	0.0633242
cg06499698	chr4	187694486			0.512663	-1.29728	4.12959	0.00013333	0.0400771	0.983507	0.323902	0.262661	0.0612405
cg16711124	chr16	29796373			0.76515	0.4605	4.1289	0.00013363	0.0400771	0.981527	0.627287	0.525844	0.101443
cg06317241	chr5	140538041			1.04474	2.10055	4.12873	0.000133703	0.0400771	0.98104	0.823809	0.769062	0.0547469
cg19250417	chr4	5888050	CRMP1;CRMP1	Body;Body	0.499417	-0.146637	4.12865	0.000133736	0.0400771	0.980826	0.513091	0.437504	0.075587
cg09801894	chr1	219738354			-0.956406	1.44075	-4.12771	0.000134149	0.0401289	0.978106	0.661461	0.778847	-0.117386
cg14777214	chr3	102134557			0.908431	-1.05876	4.1257	0.000135033	0.0402085	0.97232	0.37934	0.289817	0.0895233
cg11646428	chr3	8321351	LMCD1-AS1	Body	-0.5057	-0.279995	-4.12389	0.000135832	0.0403012	0.967119	0.4204	0.486096	-0.0656958
cg11735427	chr11	46224263			0.317704	0.364291	4.12369	0.00013592	0.0403012	0.966547	0.58859	0.535834	0.052756
cg02255236	chr5	168199824	SLIT3;SLIT3	Body;Body	-1.70686	3.28135	-4.12336	0.000136067	0.0403012	0.965595	0.816445	0.923831	-0.107387
cg25651783	chr1	155265033	PKLR;PKLR	Body;Body	0.73411	-1.94847	4.1233	0.000136093	0.0403012	0.965422	0.241039	0.185341	0.0556974
cg10725395	chr19	55663260	TNNI3	Body	1.01713	2.28733	4.12272	0.000136351	0.040325	0.963752	0.844648	0.786169	0.0584794
cg01302572	chr19	44325595	LYPD5	TSS1500	-1.16815	0.735837	-4.12224	0.000136565	0.040325	0.962372	0.570585	0.659593	-0.0890088
cg13726887	chr9	133541653	PRDM12	Body	0.692175	-0.211204	4.12087	0.000137173	0.0403842	0.958455	0.501021	0.429462	0.0715591
cg26207503	chr12	81110749	MYF5;MYF5	1stExon;5'UTR	0.400338	0.3277	4.11932	0.000137872	0.0404573	0.953979	0.588425	0.522552	0.0658732
cg05835247	chr11	131074413			-0.414182	0.0556313	-4.11806	0.000138438	0.0404573	0.950364	0.482425	0.536462	-0.0540378
cg25191774	chr15	41246269	CHAC1;CHAC1	Body;Body	0.441459	0.430688	4.11804	0.000138444	0.0404573	0.950325	0.60159	0.544416	0.0571735
cg23637385	chr2	45161510			0.982185	-2.89605	4.1174	0.000138737	0.0404573	0.948464	0.161028	0.104009	0.057019
cg11661326	chr16	34545978			-1.11689	2.30398	-4.11731	0.000138775	0.0404573	0.948221	0.766076	0.858128	-0.0920516
cg07935924	chr9	34989605	DNAJB5;DNAJB5;DNAJB5	TSS200;TSS200;TSS1500	1.00018	-1.66096	4.11637	0.000139202	0.0404587	0.945511	0.297397	0.218057	0.0793403
cg04221117	chr10	11206221	CUGBP2;CUGBP2;CUGBP2;CUGBP2	Body;TSS1500;Body;TSS1500	-0.577739	-1.22593	-4.11531	0.000139686	0.0404587	0.942455	0.262684	0.347842	-0.0851576
cg16833566	chr4	1656603	FAM53A	Body	0.928766	2.24977	4.1149	0.000139872	0.0404587	0.941281	0.847747	0.781206	0.0665413
cg20159490	chr6	66493769			1.20089	0.681426	4.11476	0.000139936	0.0404587	0.940876	0.696058	0.520949	0.175109
cg15602633	chr10	134698661			0.746177	0.403741	4.1145	0.000140055	0.0404587	0.940132	0.605057	0.52677	0.0782866
cg04015581	chr1	157826602			0.866225	-0.320487	4.113	0.00014074	0.0405737	0.935826	0.48236	0.412	0.0703598
cg22676401	chr20	21496507			-1.24591	-2.0791	-4.10445	0.000144711	0.0411731	0.911308	0.173183	0.2522	-0.0790171
cg03692700	chr14	105041541			0.337335	-0.0886038	4.10388	0.000144981	0.0412265	0.909664	0.511011	0.458523	0.052488
cg17795258	chr19	12377690			0.734651	2.20757	4.10237	0.000145696	0.0413289	0.905331	0.839737	0.788913	0.0508242
cg12915861	chr2	237073559			0.878105	-1.4502	4.10162	0.000146052	0.0413432	0.903179	0.321954	0.234478	0.0874757
cg15732107	chr12	131171530			0.906279	0.655424	4.101	0.000146345	0.041356	0.901412	0.652416	0.556898	0.0955187
cg14312268	chr6	69875286	ADGRB3	Body	0.713033	0.157676	4.10001	0.00014682	0.0413967	0.898558	0.575454	0.476995	0.0984599
cg15336559	chr1	8022656	PARK7;PARK7	5'UTR;5'UTR	0.334431	-0.994017	4.09973	0.000146955	0.0414116	0.897747	0.362602	0.309718	0.0528839
cg21006834	chr13	20138813			0.262088	0.805978	4.09844	0.000147572	0.0414881	0.894051	0.664064	0.605993	0.0580712
cg03836281	chr8	36785938	KCNU1	Body	-0.89605	1.15377	-4.09715	0.000148192	0.0415306	0.890358	0.655751	0.705836	-0.0500852
cg19788727	chr17	8927521	NTN1	Body	0.550539	0.972756	4.0962	0.000148651	0.0415793	0.887636	0.700465	0.615618	0.0848465
cg24640735	chr12	10065986	CLEC2A	3'UTR	0.568852	1.3884	4.09553	0.000148974	0.0415793	0.885719	0.744682	0.692937	0.0517452
cg01799062	chr13	108501409	FAM155A	Body	-1.32651	0.457533	-4.09547	0.000149001	0.0415793	0.885562	0.489474	0.645419	-0.155945
cg27297893	chr2	3135077			0.881091	0.76636	4.09285	0.000150279	0.0415993	0.878034	0.672928	0.571171	0.101757
cg11809958	chr12	32654929	FGD4	TSS200	0.346674	1.53979	4.09183	0.000150779	0.0416008	0.87511	0.766654	0.714218	0.0524357
cg14053651	chr6	111551041			0.586907	1.03797	4.08954	0.000151903	0.0417487	0.868565	0.697695	0.639813	0.0578822
cg07254706	chr5	30870768			-0.43998	-0.905484	-4.08686	0.000153234	0.0418661	0.860875	0.325194	0.375874	-0.0506799
cg25235848	chr8	133786823	PHF20L1;PHF20L1;PHF20L1	TSS1500;TSS1500;TSS1500	0.973683	1.52787	4.0866	0.000153362	0.0418739	0.860142	0.763166	0.698699	0.0644666
cg17949969	chr4	8073790	ABLIM2;ABLIM2;ABLIM2;ABLIM2;ABLIM2;ABLIM2;ABLIM2	Body;Body;Body;Body;Body;Body;Body	0.395575	-0.470531	4.08574	0.000153792	0.0419311	0.857674	0.446775	0.394114	0.0526612
cg17238412	chr11	116450919			-2.08671	-2.94126	-4.08388	0.000154725	0.0420075	0.852344	0.137106	0.198272	-0.061166
cg20557107	chr8	105631057			-1.7698	4.22587	-4.08236	0.000155491	0.042088	0.847995	0.888013	0.959729	-0.0717162
cg18705155	chr6	39194077	KCNK5	Body	0.518505	1.96134	4.07917	0.000157108	0.0423883	0.838877	0.826223	0.75452	0.0717033
cg21864378	chr6	29719180	IFITM4P	TSS1500	0.831256	1.07101	4.07809	0.000157661	0.0424459	0.835785	0.710072	0.630364	0.0797076
cg06089606	chr3	89909180			-0.549727	-0.106677	-4.07666	0.000158392	0.0425286	0.831705	0.451581	0.512655	-0.0610739
cg23965848	chr9	34989590	DNAJB5;DNAJB5;DNAJB5;DNAJB5-AS1	TSS1500;TSS200;TSS200;TSS1500	1.07467	-2.14157	4.07575	0.00015886	0.0425856	0.829107	0.239323	0.168584	0.070739
cg16053716	chr7	193438	FAM20C	1stExon	0.972766	-2.43142	4.07206	0.000160775	0.0427674	0.818552	0.212162	0.131786	0.0803757
cg19453059	chr20	29955259	DEFB118	TSS1500	0.497388	0.238066	4.06949	0.000162121	0.0428632	0.811207	0.567393	0.513261	0.0541317
cg11842783	chr3	8686856	SSUH2;SSUH2;SSUH2;SSUH2	TSS1500;TSS1500;5'UTR;5'UTR	-0.613851	1.59403	-4.06824	0.000162782	0.0429925	0.807624	0.707027	0.780404	-0.0733771
cg15134685	chr2	50574518	NRXN1;NRXN1;NRXN1;NRXN1	1stExon;5'UTR;Body;Body	0.9263	-1.18288	4.06631	0.000163803	0.043103	0.802115	0.386474	0.252912	0.133562
cg05884706	chr1	152446688			0.564401	1.16901	4.06573	0.000164112	0.0431388	0.800453	0.718693	0.656614	0.0620784
cg09908879	chr19	291244	PPAP2C;PPAP2C;PPAP2C	Body;5'UTR;TSS200	1.02524	-2.78386	4.06476	0.000164629	0.0431502	0.797685	0.186865	0.10208	0.084785
cg04330126	chr2	127727905			0.801485	0.86698	4.06404	0.000165011	0.0431502	0.795642	0.669355	0.610256	0.0590988
cg20481636	chr14	36683445			0.554108	0.929497	4.06118	0.000166548	0.0432796	0.787474	0.677724	0.626461	0.051263
cg25714956	chr7	70096264	AUTS2;AUTS2	Body;Body	0.638875	1.54232	4.05822	0.000168151	0.0434554	0.77904	0.76394	0.711153	0.0527868
cg08736267	chr10	121461890			0.413334	1.9013	4.05577	0.000169493	0.0436015	0.772034	0.810926	0.760924	0.0500013
cg00692690	chr15	66086741			-1.02524	2.80899	-4.05562	0.000169578	0.0436015	0.771596	0.828891	0.897952	-0.0690606
cg17380244	chr2	183458286			0.430655	0.389223	4.05271	0.00017118	0.0436154	0.763312	0.5928	0.539172	0.0536278
cg21169617	chr9	34989434	DNAJB5;DNAJB5;DNAJB5	TSS1500;TSS1500;TSS1500	1.33179	-2.5241	4.05262	0.000171228	0.0436154	0.763064	0.214352	0.135391	0.0789611
cg21474669	chr2	81708633			-0.886385	-0.166146	-4.05253	0.000171281	0.0436154	0.762795	0.444667	0.50109	-0.0564228
cg13794246	chr9	16137672			0.842589	2.79412	4.05176	0.000171708	0.0436179	0.760599	0.894057	0.834177	0.0598799
cg09493063	chr7	142494985			0.682478	0.424937	4.05152	0.000171839	0.0436179	0.759926	0.617086	0.524466	0.09262
cg14989351	chr14	83282545			1.46287	1.40511	4.05137	0.000171923	0.0436179	0.759499	0.759781	0.647907	0.111875
cg27329188	chr17	47817535	FAM117A	Body	0.280546	0.929917	4.05107	0.000172093	0.0436179	0.75863	0.681069	0.627925	0.0531438
cg05539344	chr9	79115376	GCNT1;GCNT1;GCNT1;GCNT1;GCNT1	TSS200;5'UTR;5'UTR;5'UTR;5'UTR	0.531774	1.43776	4.05087	0.000172205	0.0436179	0.758054	0.759814	0.692775	0.0670389
cg05717473	chr6	387276			0.580035	-0.207496	4.04737	0.000174162	0.0437486	0.748101	0.502108	0.427974	0.0741343
cg07113423	chr10	114194625	ZDHHC6;ZDHHC6	Body;Body	0.98769	3.10877	4.04591	0.000174991	0.0438578	0.743918	0.912363	0.857927	0.0544364
cg27295595	chr16	29796756			1.25691	0.126338	4.04508	0.000175461	0.0439392	0.741558	0.599639	0.453613	0.146026
cg12308723	chr10	3035017			0.778199	1.81778	4.04386	0.000176154	0.0439512	0.738087	0.795107	0.743856	0.0512505
cg11712506	chr5	113699683	KCNN2	Body	1.16732	-2.80659	4.0414	0.000177563	0.044112	0.731072	0.172677	0.114962	0.0577147
cg11912591	chr1	245710332	KIF26B	Body	-1.05904	-1.27165	-4.04119	0.00017768	0.044112	0.730492	0.248649	0.369385	-0.120736
cg19447113	chr14	99725830	BCL11B;BCL11B;BCL11B;BCL11B	Body;Body;Body;Body	-1.61436	3.21745	-4.04038	0.000178148	0.0441378	0.728172	0.837907	0.909278	-0.0713702
cg07854296	chr7	54648451			0.765715	1.71666	4.03831	0.000179343	0.0442011	0.722287	0.800169	0.716207	0.0839624
cg06395425	chr16	61871849	CDH8	Body	-0.318904	-1.28317	-4.0345	0.000181567	0.0444599	0.711435	0.268637	0.3213	-0.0526629
cg15362261	chr12	10921499	LOC101928162	Body	-0.852443	-1.70908	-4.03432	0.00018167	0.0444635	0.710933	0.201294	0.289754	-0.0884606
cg21851391	chr8	1448998	DLGAP2	TSS1500	-0.769076	-0.842808	-4.03385	0.000181951	0.0444994	0.709574	0.32924	0.399802	-0.0705621
cg27040795	chr8	114184669	CSMD3;CSMD3;CSMD3	Body;Body;Body	-0.903337	2.69826	-4.03272	0.000182612	0.0445342	0.706379	0.828833	0.883362	-0.0545291
cg12924548	chr20	52634230	BCAS1	Body	0.576846	0.695795	4.03262	0.000182671	0.0445342	0.706098	0.642595	0.588565	0.0540299
cg07300060	chr16	54323335			1.02388	-2.26241	4.03208	0.00018299	0.0445487	0.704558	0.221295	0.154378	0.0669164
cg17722823	chr21	31802534	KRTAP13-4	TSS200	0.803698	-0.421165	4.03207	0.000182997	0.0445487	0.704526	0.509709	0.355275	0.154434
cg10670310	chr12	113494422	DTX1	TSS1500	0.799538	-2.12582	4.03003	0.000184208	0.0445773	0.698716	0.237457	0.159489	0.0779682
cg08723318	chr10	122723063			-0.923337	0.167081	-4.02999	0.00018423	0.0445773	0.698613	0.482601	0.570437	-0.0878365
cg20297402	chr12	78574417	NAV3;NAV3	Body;Body	0.60399	1.90531	4.02986	0.000184308	0.0445773	0.698239	0.816118	0.751427	0.0646904
cg25041852	chr4	7645534	SORCS2	Body	0.703249	0.701388	4.0297	0.000184402	0.0445773	0.697793	0.652356	0.578035	0.0743201
cg17713797	chr5	178643096	ADAMTS2;ADAMTS2	Body;Body	0.561542	0.934034	4.02952	0.00018451	0.0445773	0.697274	0.680408	0.625644	0.0547642
cg03412618	chr22	46481099	LOC400931	TSS1500	0.274856	0.969332	4.02931	0.000184636	0.0445773	0.696677	0.686971	0.633963	0.0530076
cg18470442	chr8	118140323	SLC30A8;SLC30A8;SLC30A8	5'UTR;5'UTR;5'UTR	0.508094	0.196397	4.02919	0.000184707	0.0445773	0.696335	0.558579	0.507289	0.05129
cg05280133	chr15	45670068	GATM;LOC145663	Body;TSS1500	0.758006	-0.288611	4.02883	0.000184922	0.0445818	0.695313	0.506252	0.400026	0.106225
cg19444859	chr13	109779684	MYO16	Body	0.861838	3.23355	4.0287	0.000185003	0.0445818	0.694928	0.922033	0.868581	0.0534518
cg10104921	chr4	178102534			-0.652023	0.332901	-4.02674	0.000186177	0.0446177	0.689355	0.502986	0.608218	-0.105232
cg00404280	chr8	144631887			1.26122	2.46139	4.02553	0.000186902	0.0446177	0.685934	0.858402	0.796691	0.0617106
cg22733133	chr7	155251925	EN2	Body	1.00949	-0.455872	4.02484	0.000187322	0.0446177	0.68396	0.525051	0.337985	0.187066
cg09340511	chr6	167031297	RPS6KA2;RPS6KA2	Body;Body	0.744802	1.75693	4.02452	0.000187515	0.0446177	0.683051	0.803694	0.722738	0.0809553
cg21077321	chr11	43780652	HSD17B12	Body	0.338505	0.694089	4.02437	0.000187603	0.0446177	0.68264	0.647635	0.585302	0.0623324
cg23176577	chr2	133010653	NCRNA00164	Body	0.472831	0.499996	4.02415	0.000187736	0.0446177	0.682016	0.62248	0.545966	0.0765135
cg02540212	chr16	77743413			0.635127	0.991985	4.02339	0.000188202	0.0446277	0.679831	0.696319	0.626177	0.0701417
cg09856045	chr6	75076408	LOC101928516	Body	-0.711769	0.639637	-4.02329	0.000188258	0.0446277	0.679568	0.571704	0.640136	-0.0684323
cg15270150	chr2	73151966	EMX1	Body	0.548911	-0.826374	4.02315	0.000188346	0.0446277	0.67916	0.413418	0.316114	0.097304
cg16810605	chr8	65283263			-1.20902	-1.94615	-4.02306	0.000188402	0.0446277	0.678898	0.196791	0.263466	-0.0666748
cg26131670	chr4	72149756	SLC4A4;SLC4A4	Body;Body	0.436121	0.475176	4.02053	0.000189945	0.0448528	0.671714	0.606146	0.554489	0.0516564
cg22008772	chr2	80087301	CTNNA2;CTNNA2	Body;Body	0.81457	1.76729	4.02038	0.000190039	0.0448528	0.671279	0.797986	0.729046	0.0689393
cg06588841	chr4	150737126			0.880426	-0.371778	4.01868	0.000191081	0.0448947	0.666467	0.480912	0.400144	0.0807689
cg01163237	chr19	18523861			-0.396382	1.09744	-4.01852	0.000191178	0.0448947	0.666019	0.653706	0.704814	-0.0511076
cg27655158	chr4	1396593			1.19369	-1.74982	4.01815	0.000191412	0.0448947	0.664944	0.337196	0.174347	0.162849
cg14645317	chr9	34989447	DNAJB5;DNAJB5;DNAJB5	TSS1500;TSS1500;TSS1500	1.49961	-1.09549	4.01464	0.00019359	0.0451507	0.654981	0.416905	0.290568	0.126337
cg06331333	chr8	145938697			-0.63373	-0.504945	-4.01451	0.00019367	0.0451507	0.654617	0.389946	0.442001	-0.0520555
cg24448969	chr10	124906930	HMX2	TSS1500	0.467924	-0.826246	4.01365	0.000194207	0.045167	0.65218	0.396849	0.329769	0.0670799
cg05337045	chr14	25472570	STXBP6;STXBP6;STXBP6	5'UTR;5'UTR;5'UTR	0.801488	-0.409345	4.01339	0.000194371	0.045167	0.651436	0.468068	0.397352	0.0707156
cg25635805	chr6	29581054	GABBR1;GABBR1;GABBR1	Body;Body;Body	0.717646	1.0946	4.01242	0.000194978	0.0452859	0.64869	0.705811	0.643165	0.0626459
cg17657296	chr8	47329505			0.411945	0.366333	4.01114	0.000195787	0.0453576	0.645047	0.596032	0.528235	0.0677976
cg02664109	chr12	1721081			0.839061	3.1166	4.00999	0.000196513	0.0453576	0.641788	0.918119	0.85495	0.0631689
cg16236725	chr3	38104256	DLEC1;DLEC1	Body;Body	-0.411338	0.408965	-4.00996	0.000196532	0.0453576	0.641703	0.542771	0.595257	-0.0524861
cg25985168	chr21	29655525			1.22818	2.0651	4.00903	0.000197119	0.045424	0.639078	0.833885	0.739948	0.0939371
cg13513532	chr8	27041768			0.999888	-1.29718	4.00645	0.000198765	0.0454524	0.631758	0.36193	0.246716	0.115214
cg27193641	chr21	26549225			1.04053	-1.91767	4.00638	0.00019881	0.0454524	0.631558	0.253668	0.198957	0.0547119
cg06631347	chr15	92514010	SLCO3A1;SLCO3A1	Body;Body	-0.815936	1.85174	-4.00575	0.000199214	0.045489	0.629772	0.708928	0.826186	-0.117258
cg07429038	chr7	138482826	ATP6V0A4;ATP6V0A4;TMEM213;ATP6V0A4;TMEM213;ATP6V0A4	1stExon;5'UTR;1stExon;5'UTR;5'UTR;1stExon	0.376822	0.0602236	4.0048	0.000199825	0.0455661	0.627078	0.541379	0.479142	0.0622374
cg13167214	chr8	11568892	GATA4;GATA4;GATA4	5'UTR;Body;Body	0.688509	0.631762	4.00357	0.000200622	0.0456028	0.623571	0.634904	0.573871	0.0610326
cg27653881	chr8	10987890	XKR6	Body	0.536469	-0.465832	4.00185	0.000201734	0.045694	0.618706	0.455712	0.387519	0.0681929
cg02503796	chr6	127780575	KIAA0408;SOGA3	TSS200;3'UTR	-0.775201	-3.04199	-4.00099	0.000202294	0.0457128	0.616269	0.0901868	0.144785	-0.0545978
cg06086465	chr9	137543933	COL5A1;COL5A1	Body;Body	0.563979	-1.10853	3.9958	0.000205701	0.0460464	0.601569	0.346497	0.294215	0.052282
cg05323725	chr17	35294713	LHX1;LHX1	1stExon;5'UTR	1.32776	-3.13651	3.99468	0.000206442	0.0460708	0.598405	0.173692	0.0804514	0.0932407
cg02612397	chr6	125855124			1.16787	-2.87819	3.99157	0.000208523	0.0462103	0.589576	0.175265	0.104861	0.0704046
cg07950002	chr9	131465811	PKN3	Body	0.369528	0.729852	3.99118	0.00020878	0.0462103	0.588492	0.658807	0.58488	0.0739265
cg22639011	chr11	30037875	KCNA4	5'UTR	0.806317	-0.553947	3.98913	0.000210164	0.04633	0.582677	0.468539	0.351263	0.117276
cg00959464	chr3	186546490			0.936419	-2.39275	3.98787	0.000211017	0.04633	0.579113	0.201266	0.141339	0.0599264
cg17851928	chr2	81424344			0.635751	1.14175	3.9875	0.000211269	0.04633	0.578063	0.708175	0.658067	0.050108
cg14328442	chr6	149820472			-0.572442	-0.704363	-3.9875	0.000211269	0.04633	0.578061	0.349405	0.417586	-0.0681818
cg07336099	chr2	140029691			0.903562	-1.65472	3.98729	0.000211409	0.04633	0.577479	0.280916	0.225121	0.0557944
cg15196035	chr18	76539922			0.833818	0.828285	3.98546	0.000212657	0.0464409	0.5723	0.68112	0.583259	0.0978603
cg03803009	chr17	72363634	GPR142	TSS200	-0.638259	-1.09466	-3.98498	0.000212985	0.0464924	0.570942	0.288172	0.361805	-0.0736326
cg24987100	chr19	2695405	GNG7	5'UTR	0.426038	-1.63701	3.98368	0.000213879	0.0465909	0.567258	0.274712	0.218568	0.0561436
cg10928404	chr14	22089641			-0.654276	-0.204335	-3.9836	0.00021393	0.0465909	0.567046	0.4304	0.502534	-0.0721343
cg12960154	chr11	112527301			-0.665672	0.451888	-3.98338	0.000214085	0.0465909	0.566411	0.548155	0.601637	-0.0534824
cg15299388	chr4	48491941	ZAR1	TSS1500	0.783664	-0.687615	3.98255	0.000214658	0.0466541	0.564058	0.424566	0.351888	0.072678
cg16400492	chr5	140306213	PCDHA7;PCDHA12;PCDHA6;PCDHAC1;PCDHA10;PCDHA4;PCDHA11;PCDHA8;PCDHA6;PCDHA1;PCDHA2;PCDHA1;PCDHA9;PCDHA13;PCDHA5;PCDHA3;PCDHAC1;PCDHA10	Body;Body;Body;TSS200;Body;Body;Body;Body;Body;Body;Body;Body;Body;Body;Body;Body;TSS200;Body	-1.37247	-1.46903	-3.98009	0.00021636	0.0467803	0.55711	0.250085	0.330481	-0.0803958
cg00237475	chr15	68118521	LBXCOR1	Body	0.40622	-1.47177	3.9788	0.000217255	0.0469131	0.553477	0.302901	0.234137	0.0687648
cg14510632	chr6	138111518			0.385318	1.97325	3.97804	0.000217787	0.0469259	0.551324	0.817652	0.765716	0.0519363
cg05483391	chr3	71609015	FOXP1;FOXP1;FOXP1;FOXP1	5'UTR;5'UTR;5'UTR;5'UTR	-0.324181	0.579421	-3.97772	0.000218009	0.0469259	0.550426	0.569346	0.626483	-0.0571371
cg04554240	chr3	138170552	ESYT3	Body	0.576761	1.88541	3.97488	0.000220011	0.0471171	0.542386	0.809524	0.752255	0.0572697
cg06756413	chr1	206304149			0.333564	-0.702698	3.97414	0.000220537	0.0471742	0.540286	0.408524	0.355484	0.0530403
cg01450566	chr20	9484340			0.484288	0.834137	3.97296	0.00022137	0.0472061	0.536965	0.669092	0.607094	0.0619983
cg18652683	chr7	36764140	AOAH;AOAH	1stExon;5'UTR	0.389151	1.29701	3.97154	0.000222384	0.0472844	0.532944	0.734935	0.681594	0.0533414
cg11612266	chr2	947167	SNTG2	Body	-0.537751	-0.708761	-3.96915	0.000224097	0.0474294	0.526193	0.354723	0.410351	-0.0556278
cg22699447	chr1	107359588			0.633226	-1.18345	3.96782	0.000225051	0.0474758	0.522457	0.343074	0.280189	0.0628843
cg08991339	chr7	19812327	TMEM196;TMEM196	5'UTR;1stExon	0.875765	-1.82272	3.96758	0.000225228	0.0474758	0.521767	0.271362	0.192187	0.0791744
cg18584618	chr7	132036838	PLXNA4	Body	-0.470658	-1.46221	-3.96479	0.000227251	0.0477137	0.513898	0.234648	0.305969	-0.0713209
cg08078122	chr3	157162477	VEPH1;VEPH1;VEPH1	Body;Body;Body	0.421459	-0.162315	3.96416	0.000227713	0.0477506	0.512112	0.507385	0.437442	0.0699433
cg07151117	chr8	29204954	DUSP4;DUSP4	Body;5'UTR	1.31898	3.79444	3.96293	0.000228612	0.0478512	0.508645	0.951365	0.866892	0.0844727
cg10358197	chr3	180456625			-1.38387	0.0626045	-3.962	0.000229294	0.0478512	0.506025	0.458504	0.558947	-0.100443
cg16575363	chr16	55979627	CES5A	Body	0.508993	1.60744	3.96142	0.000229722	0.0478512	0.504386	0.776032	0.715033	0.0609986
cg22882563	chr4	120160272	USP53	5'UTR	0.773127	0.708953	3.96105	0.000229993	0.0478824	0.503348	0.648378	0.581574	0.0668042
cg01359141	chr9	118820604			-0.382525	-1.09203	-3.9607	0.000230254	0.0478824	0.50235	0.295625	0.348404	-0.0527786
cg12278467	chr5	87971573	LOC645323;LOC645323	Body;Body	1.34933	-1.12443	3.95859	0.000231814	0.0479718	0.49641	0.397958	0.275773	0.122185
cg24629376	chr5	5049644	LINC01020	Body	-0.592712	-0.716557	-3.95852	0.000231866	0.0479718	0.496211	0.351544	0.412243	-0.0606983
cg00099976	chr13	26625273	SHISA2	TSS200	0.497345	-2.3301	3.95527	0.000234296	0.0480675	0.487041	0.200218	0.141726	0.0584912
cg22845765	chr5	146970636			0.994965	-0.235044	3.95512	0.000234404	0.0480675	0.486636	0.492932	0.435562	0.0573693
cg15355590	chr3	158990489	SCHIP1;SCHIP1;SCHIP1;IQCJ-SCHIP1;IQCJ-SCHIP1	TSS1500;TSS1500;TSS1500;Body;Body	0.634152	-1.6046	3.95427	0.000235048	0.0480675	0.484224	0.283896	0.223565	0.0603307
cg13740135	chr19	44006432	PHLDB3	Body	0.631014	1.48273	3.95411	0.000235169	0.0480675	0.483772	0.763937	0.696038	0.0678986
cg06612491	chr2	55725783			0.483034	1.25246	3.95169	0.000236994	0.0483262	0.476972	0.729672	0.672833	0.056839
cg26194477	chr14	29234890	FOXG1	TSS1500	-0.656189	0.627821	-3.95157	0.000237086	0.0483262	0.47663	0.570365	0.634672	-0.0643062
cg16009558	chr6	101846707	GRIK2;GRIK2;GRIK2	TSS200;TSS200;TSS200	0.725142	-1.57624	3.95137	0.000237235	0.0483306	0.476076	0.293762	0.224147	0.0696143
cg13565656	chr12	94543449	PLXNC1	1stExon	1.1524	-2.13781	3.94921	0.000238884	0.0485086	0.469984	0.275323	0.14808	0.127243
cg24883664	chr6	38690530	DNAH8	TSS200	0.454116	-0.655872	3.94856	0.000239382	0.0485704	0.468152	0.415102	0.364892	0.0502103
cg10757144	chr5	140625237	PCDHB15	1stExon	1.382	-1.28326	3.94774	0.000240014	0.048572	0.465834	0.361673	0.263887	0.0977855
cg05896741	chr11	62744074	SLC22A6;SLC22A6;SLC22A6;SLC22A6	3'UTR;3'UTR;3'UTR;3'UTR	-0.983457	1.96164	-3.94597	0.000241374	0.0486903	0.460863	0.753392	0.808319	-0.054927
cg12650490	chr19	13209901	LYL1	3'UTR	0.64761	-0.0958911	3.94573	0.000241558	0.0486963	0.460192	0.520024	0.448003	0.072021
cg07839933	chr13	74289591	KLF12	Body	0.80392	2.64652	3.94248	0.000244088	0.0488629	0.451031	0.878508	0.828055	0.0504533
cg09605634	chr13	36521538	DCLK1	Body	0.58546	0.0507774	3.94041	0.00024571	0.0490593	0.445204	0.53609	0.480414	0.055676
cg18552425	chr15	41910998			0.378878	1.12328	3.93831	0.000247365	0.0492521	0.439302	0.709115	0.657199	0.0519157
cg02481237	chr1	3070603	PRDM16;PRDM16	Body;Body	-0.626748	-0.142806	-3.93811	0.000247519	0.049258	0.438753	0.437233	0.514099	-0.0768656
cg02789991	chr16	83186493	CDH13;CDH13;CDH13;CDH13;CDH13;CDH13	5'UTR;Body;Body;Body;Body;Body	0.421008	0.498355	3.93802	0.000247591	0.049258	0.438498	0.610131	0.556125	0.0540063
cg23809497	chr8	72469888			0.86703	-1.56376	3.93788	0.000247707	0.0492615	0.438087	0.292731	0.23256	0.0601716
cg27114644	chr2	121344729			-0.493187	-0.21471	-3.93771	0.000247836	0.0492676	0.437629	0.433549	0.493437	-0.0598872
cg11263393	chr12	131201389			1.04066	-3.20098	3.93676	0.000248596	0.0493599	0.434936	0.141566	0.085505	0.0560607
cg09892273	chr12	85307424	SLC6A15;SLC6A15;SLC6A15	TSS1500;TSS1500;TSS1500	-0.390538	-0.688907	-3.93538	0.00024969	0.0494204	0.431073	0.358255	0.41075	-0.0524946
cg16883805	chr17	52946			0.464417	-0.0677307	3.93424	0.000250601	0.0495028	0.427873	0.514591	0.462213	0.0523782
cg19274612	chr1	106626341			0.607034	-0.561666	3.93261	0.000251911	0.0496246	0.423286	0.43339	0.381177	0.0522128
cg26085804	chr11	72854242	FCHSD2	TSS1500	0.597417	-0.937247	3.92996	0.000254053	0.0497494	0.415843	0.394134	0.303888	0.0902464
cg27538194	chr3	117648966			-1.09532	-0.0951511	-3.92984	0.000254152	0.0497494	0.415497	0.431898	0.537263	-0.105365
cg20433858	chr1	248101009	OR2L13	5'UTR	-0.660407	0.406913	-3.92762	0.000255965	0.049835	0.409249	0.519386	0.616741	-0.0973545
cg09403666	chr10	23461493			0.770104	-1.25542	3.92727	0.000256245	0.0498701	0.408288	0.353566	0.253907	0.0996584
cg11559480	chr21	45768108			0.326651	0.0908558	3.92686	0.00025658	0.0499153	0.407138	0.54475	0.486407	0.058343
cg01960936	chr8	52321724	PXDNL	Body	-0.468611	-0.542739	-3.9265	0.000256875	0.0499153	0.406127	0.382511	0.434554	-0.0520434
			LGA, large-for-gestational-age (birth weigth >90th percentile)
			OGA, optimal-for-gestational-age (25th-75th percentiles)

## Sheet: Table S4
Table S4. GO pathway analysis of the differentially methylated positions (DMPs) comparing LGA vs. OGA (control) groups
ONTOLOGY	TERM	N	DE	P.DE	FDR	go
Biological process	motor neuron axon guidance	29	6	0.000200691	1	GO:0008045
Biological process	axonogenesis	439	25	0.00157352	1	GO:0007409
Biological process	mitotic spindle midzone assembly	7	2	0.00158257	1	GO:0051256
Biological process	collagen fibril organization	52	6	0.00236956	1	GO:0030199
Biological process	negative regulation of protein sumoylation	8	2	0.00267025	1	GO:0033234
Biological process	negative regulation of endodermal cell differentiation	3	2	0.00269692	1	GO:1903225
Biological process	adherens junction organization	66	7	0.00366287	1	GO:0034332
Biological process	axon development	480	25	0.00370533	1	GO:0061564
Biological process	regulation of alternative mRNA splicing, via spliceosome	51	5	0.00422013	1	GO:0000381
Biological process	regulation of mRNA splicing, via spliceosome	92	6	0.00428425	1	GO:0048024
Cellular component	catenin complex	32	5	0.0048062	1	GO:0016342
Cellular component	presynaptic membrane	131	10	0.00611725	1	GO:0042734
Cellular component	collagen type V trimer	4	2	0.00841935	1	GO:0005588
Cellular component	axonal growth cone	26	4	0.00870107	1	GO:0044295
Cellular component	perikaryon	144	9	0.0109596	1	GO:0043204
Cellular component	extrinsic component of plasma membrane	162	10	0.0165315	1	GO:0019897
Cellular component	motile cilium	191	8	0.01854	1	GO:0031514
Cellular component	potassium channel complex	96	7	0.0200405	1	GO:0034705
Cellular component	manchette	12	2	0.0208775	1	GO:0002177
Cellular component	synaptic vesicle lumen	1	1	0.0273889	1	GO:0034592
Molecular function	metal ion transmembrane transporter activity	410	24	0.000234969	1	GO:0046873
Molecular function	potassium ion transmembrane transporter activity	147	12	0.000775562	1	GO:0015079
Molecular function	potassium channel activity	117	10	0.00131863	1	GO:0005267
Molecular function	phosphogluconate dehydrogenase (decarboxylating) activity	1	1	0.00320913	1	GO:0004616
Molecular function	inorganic cation transmembrane transporter activity	552	24	0.00366085	1	GO:0022890
Molecular function	gated channel activity	319	18	0.00368074	1	GO:0022836
Molecular function	G-protein activated inward rectifier potassium channel activity	4	2	0.00552397	1	GO:0015467
Molecular function	cation channel activity	322	17	0.00610184	1	GO:0005261
Molecular function	quinine 3-monooxygenase activity	1	1	0.00692562	1	GO:0050591
Molecular function	1,8-cineole 2-exo-monooxygenase activity	1	1	0.00692562	1	GO:0102320
	LGA, large-for-gestational-age (birth weigth >90th percentile)
	OGA, optimal-for-gestational-age (25th-75th percentiles)

## Sheet: Table S5
Table S5. KEGG pathway analysis of placental gene DNA differentially Methylated positions (DMPs) between LGA and OGA groups
pathway	Description	N	DE	P.DE	FDR
path:hsa05032	Morphine addiction	87	8	0.00606771	1
path:hsa04929	GnRH secretion	62	6	0.00808741	1
path:hsa04726	Serotonergic synapse	107	7	0.0146107	1
path:hsa05033	Nicotine addiction	36	4	0.0225805	1
path:hsa04724	Glutamatergic synapse	112	8	0.0241359	1
path:hsa04974	Protein digestion and absorption	95	6	0.0338291	1
path:hsa04360	Axon guidance	175	10	0.0341018	1
path:hsa04723	Retrograde endocannabinoid signaling	132	7	0.0344206	1
path:hsa04727	GABAergic synapse	83	6	0.0346975	1
	LGA, large-for-gestational-age (birth weigth >90th percentile)
	OGA, optimal-for-gestational-age (25th-75th percentiles)

## Sheet: Table S6
Table S6.Ingenuity Canonical Pathway Analysis of differentially methylation positions (DMPs) in placental genes comparing LGA vs. OGA groups
Pathways	-log(p-value)*	Ratio	overlap	Molecules
Synaptogenesis Signaling Pathway	2.53	0.0224	7/312	CDH19,CDH4,CDH8,COMP,EPHA10,SYT8,TIAM1
Xenobiotic Metabolism PXR Signaling Pathway	2.36	0.0284	5/176	CES5A,CHST1,CYP3A4,HS3ST1,PRKCG
G Beta Gamma Signaling	2.1	0.031	4/129	GNG7,KCNJ3,KCNJ6,PRKCG
Xenobiotic Metabolism CAR Signaling Pathway	1.69	0.0234	7/171	CHST1,CYP3A4,HS3ST1,PRKCG
Neuropathic Pain Signaling In Dorsal Horn Neurons	1.64	0.03	3/100	KCNN2,KCNN4,PRKCG
Pentose Phosphate Pathway (Oxidative Branch)	1.62	0.25	0.25	PGD
Xenobiotic Metabolism Signaling	1.61	0.0185	5/271	CES5A,CHST1,CYP3A4,HS3ST1,PRKCG
G-Protein Coupled Receptor Signaling	1.61	0.0131	9/689	ADGRB3,AVPR1A,FOXG1,GALR3,GNG7,GPR142,KCNN2,KCNN4,PRKCG
Dermatan Sulfate Biosynthesis (Late Stages)	1.57	0.0476	2/42	CHST1,HS3ST1
Estrogen Biosynthesis	1.57	0.0476	2/42	CYP3A4,HSD17B12
Chondroitin Sulfate Biosynthesis (Late Stages)	1.52	0.0444	2/45	CHST1,HS3ST1
RHOGDI Signaling	1.4	0.0189	4/212	CDH19,CDH4,CDH8,GNG7
GP6 Signaling Pathway	1.4	0.0242	3/124	COL26A1,COL5A2,PRKCG
Chondroitin Sulfate Biosynthesis	1.39	0.0377	2/53	CHST1,HS3ST1
Neurovascular Coupling Signaling Pathway	1.39	0.0188	4/213	KCNJ3,KCNJ6,KCNN2,KCNN4
Dermatan Sulfate Biosynthesis	1.36	0.0364	2/55	CHST1,HS3ST1
*Crude p value from Fisher’s exact test.
	LGA, large-for-gestational-age (birth weigth >90th percentile)
	OGA, optimal-for-gestational-age (25th-75th percentiles)

## Sheet: Table S7
Table S7. Placental DNA differentially methylated regions (DMR) identified by DMRcate
seqnames	start	end	width	strand	no.cpgs	min_smoothed_fdr	Stouffer	HMFDR	Fisher	maxdiff	meandiff	overlapping.genes
chr18	42530123	42531099	977	*	7	1.67928e-37	5.27459e-11	0.0026721	1.31066e-09	0.07846	0.0574667	SETBP1
chr9	34988588	34990398	1811	*	14	3.16196e-30	1.50498e-08	0.0461953	1.15396e-06	0.171288	0.0875929	DNAJB5
chr19	865897	866120	224	*	2	1.39943e-12	0.000149985	0.00444984	0.000310744	0.0627439	0.0533896	NA
chr6	37673597	37673773	177	*	3	3.79467e-12	0.000110578	0.0111027	0.000356568	-0.13651	-0.0893393	NA
chr21	48078809	48079700	892	*	2	5.3026e-09	0.000354326	0.00430437	0.000628884	0.0365217	0.0269747	PRMT2
chr6	30430828	30432583	1756	*	13	6.55555e-21	9.03049e-05	0.0376018	0.000667647	0.165047	0.06774	NA
chr4	8007014	8007531	518	*	5	1.02843e-12	0.000139289	0.0369173	0.000812857	0.14914	0.0967731	ABLIM2, MIR95
chr11	117166784	117167825	1042	*	5	7.75077e-13	0.000457794	0.02896	0.00108387	0.0527857	0.0278646	BACE1
chr13	100087002	100087080	79	*	2	2.08167e-09	0.000659837	0.00743471	0.00119802	0.0479107	0.0308286	NA
chr1	10460130	10460205	76	*	2	4.28691e-09	0.000622943	0.00977521	0.00122053	0.0808524	0.0610046	PGD
chr17	36712217	36713455	1239	*	3	2.11676e-07	0.00124879	0.0109961	0.00155423	0.0464553	0.0339843	SRCIN1
chr8	146047273	146048185	913	*	2	2.49755e-07	0.0012204	0.00889778	0.00205214	0.0387119	0.0311921	NA
chr9	34978840	34979547	708	*	4	8.15812e-12	0.00325346	0.00206915	0.00227488	0.0802227	0.0476397	KIAA1045
chr14	33402027	33402512	486	*	4	4.03958e-10	0.00149376	0.0213249	0.00331152	0.11924	0.0797328	NA
chr2	242396595	242397559	965	*	2	2.46945e-05	0.00182901	0.0198167	0.00350536	0.066318	0.0536242	FARP2
chr1	245710332	245710401	70	*	3	3.29282e-08	0.00119047	0.0370461	0.00351178	-0.152779	-0.140747	KIF26B
chr7	101149509	101149983	475	*	2	2.49499e-07	0.00204749	0.0211587	0.00390659	0.0575024	0.0519632	COL26A1
chr5	99983617	99983746	130	*	2	2.60946e-07	0.00208107	0.0212718	0.00396422	-0.124668	-0.11015	NA
chr15	57595298	57595798	501	*	4	1.30029e-09	0.00267533	0.0224253	0.00399569	0.0508346	0.0403804	LINC00926
chr5	72793693	72793969	277	*	3	3.46597e-08	0.00142559	0.0388522	0.00411541	0.0981144	0.0735964	RP11-79P5.9
chr17	17421596	17421601	6	*	2	2.71009e-08	0.00244863	0.0154206	0.00414802	0.0230936	0.0216612	PEMT
chr9	16276387	16277087	701	*	3	5.42794e-09	0.00233727	0.0248138	0.00422313	0.0262106	0.0257127	NA
chr6	27210913	27210934	22	*	2	3.83663e-07	0.00227378	0.0206086	0.00422915	-0.0917035	-0.0894401	NA
chr19	3964147	3964912	766	*	5	2.00808e-11	0.00461927	0.0286034	0.00457823	0.0783857	0.0430362	DAPK3
chr9	96710875	96711316	442	*	3	9.17869e-08	0.00264309	0.0230602	0.00546268	0.110745	0.0857464	NA
chr11	59332276	59332558	283	*	2	1.17979e-06	0.00350543	0.0243916	0.00625893	0.0528217	0.0504715	AP000442.4
chr13	36737661	36738072	412	*	2	5.916e-07	0.00434531	0.0149879	0.00633451	0.0919175	0.0846114	NA
chr10	72453652	72454026	375	*	3	7.20058e-08	0.00386109	0.0261543	0.00658507	0.124626	0.0982195	ADAMTS14
chr18	74691269	74691367	99	*	2	7.73239e-10	0.00790904	0.00716767	0.00684737	0.0521645	0.0400139	RP11-862L9.3, MBP
chr3	196046080	196046458	379	*	3	3.39044e-08	0.00458073	0.018692	0.00720562	0.0196179	0.0185902	TM4SF19-AS1, TM4SF19, TM4SF19
chr19	1523060	1523442	383	*	4	6.8059e-10	0.0124166	0.00512099	0.00740249	0.0737648	0.0434076	NA
chr17	57057703	57057810	108	*	2	2.2509e-06	0.00429359	0.0257746	0.00746017	0.0640462	0.0527494	PPM1E
chr4	7706547	7706665	119	*	3	2.51037e-07	0.00548995	0.014699	0.00786932	0.0773404	0.0515694	SORCS2
chr9	140437017	140437771	755	*	3	9.90706e-07	0.0030859	0.0450369	0.0078842	0.0717961	0.0675911	PNPLA7
chr5	156476308	156476328	21	*	2	2.20379e-07	0.00451266	0.0307236	0.00814415	0.0556151	0.0426246	HAVCR1
chr6	91297516	91298218	703	*	4	1.03094e-08	0.00388755	0.0249171	0.00837676	-0.153871	-0.0966071	NA
chr4	7528296	7528947	652	*	3	9.65309e-07	0.00342758	0.0488726	0.00879593	0.110207	0.0815108	SORCS2
chr2	202286912	202287373	462	*	2	5.09967e-09	0.116036	0.00260121	0.00914245	0.0594413	0.0309503	STRADB, TRAK2
chr2	99226287	99226313	27	*	2	2.3118e-06	0.00526555	0.0318765	0.00929828	0.0719948	0.0643967	UNC50
chr1	32314001	32314458	458	*	2	3.12564e-08	0.213502	0.00260145	0.00969921	0.0672286	0.0335063	RP11-84A19.2
chr5	132764399	132764798	400	*	2	3.4004e-06	0.00577564	0.0311125	0.00992872	0.0252858	0.0242034	FSTL4
chr17	46831742	46832247	506	*	2	1.2595e-07	0.00578402	0.0343251	0.0102217	0.0620728	0.0472519	NA
chr11	195323	195683	361	*	5	2.09192e-09	0.0478331	0.0311106	0.0103684	0.0655026	0.0341886	BET1L
chr5	37873967	37874112	146	*	2	1.1516e-06	0.0102348	0.012301	0.0104012	-0.054519	-0.0533532	GDNF-AS1
chr9	128582872	128583371	500	*	2	3.07741e-07	0.00867115	0.0158148	0.0104633	0.0203008	0.0202053	PBX3
chr19	5706818	5707415	598	*	2	1.356e-05	0.00610604	0.0351592	0.0107392	0.0379218	0.0249594	LONP1
chr5	56910010	56910084	75	*	2	6.34384e-06	0.0072441	0.0242775	0.0108848	0.137065	0.0895863	CTD-2023N9.2
chr21	30476730	30476810	81	*	2	2.02956e-06	0.00649599	0.0389418	0.0116015	0.0624924	0.0413273	MAP3K7CL
chr13	27561799	27561867	69	*	2	1.09708e-05	0.0074365	0.0333098	0.0123141	0.0568026	0.0490027	NA
chr3	49065746	49065979	234	*	2	6.31303e-06	0.00849105	0.0265445	0.0126061	0.0541382	0.0387081	IMPDH2
chr3	195849011	195849513	503	*	3	1.44997e-06	0.0107597	0.0266968	0.0127019	0.0543981	0.0409404	NA
chr12	113772148	113772592	445	*	2	2.20593e-07	0.0231887	0.00849509	0.0133281	0.0557602	0.0332335	SLC8B1
chr4	117759782	117760428	647	*	4	7.83112e-08	0.015634	0.0238643	0.0136411	0.139169	0.0618414	NA
chr6	20867280	20867781	502	*	2	2.16236e-05	0.00790554	0.0427716	0.013903	0.0339504	0.0268799	CDKAL1
chr5	140761714	140761737	24	*	2	9.48615e-06	0.0102398	0.0259314	0.014285	0.0899592	0.0657179	PCDHGA1, PCDHGA2, PCDHGA3, PCDHGB1, PCDHGA4, PCDHGB2, PCDHGA5, PCDHGB3, PCDHGA6
chr4	1198308	1198353	46	*	2	2.56417e-05	0.00830377	0.0425579	0.0144271	0.0354716	0.0325483	SPON2
chr2	191564167	191564311	145	*	2	3.93232e-06	0.0284177	0.00877719	0.0149291	0.0374564	0.0277816	AC006460.2
chr1	11539194	11539599	406	*	2	9.86763e-07	0.0253928	0.010001	0.0153404	0.136469	0.0631444	PTCHD2
chr7	1588284	1588396	113	*	3	1.24203e-07	0.0152513	0.0146462	0.0155032	0.0544096	0.0311861	TMEM184A
chr1	62785454	62785512	59	*	2	2.19002e-05	0.00892423	0.0457466	0.0155829	0.0516976	0.0431942	NA
chr19	2289682	2290843	1162	*	6	6.8059e-10	0.019246	0.0218114	0.0158768	0.083585	0.0337001	LINGO3
chr7	93658	93831	174	*	2	3.06513e-05	0.00925952	0.0453922	0.0160008	-0.157416	-0.131774	NA
chr20	57616897	57617168	272	*	3	2.92689e-06	0.00863278	0.0428161	0.0161064	0.0550084	0.0375134	SLMO2
chr3	85609649	85609669	21	*	2	3.50103e-05	0.00974859	0.0467657	0.016799	0.211427	0.186263	CADM2
chr22	50632714	50632967	254	*	2	4.99343e-05	0.0132431	0.0262618	0.0171372	0.0225898	0.0205869	TRABD
chr4	6537163	6537220	58	*	2	3.4482e-05	0.0108754	0.040876	0.0175132	0.10107	0.0777339	PPP2R2C
chr14	80327922	80328091	170	*	2	1.27428e-05	0.0109276	0.0422652	0.0177671	0.0471106	0.0402338	NRXN3
chr9	129293457	129294042	586	*	3	1.33223e-06	0.0160977	0.0298269	0.017944	0.0724597	0.0510189	NA
chr4	37591785	37591974	190	*	3	1.23978e-06	0.0549608	0.0189011	0.0181569	0.0304144	0.0204812	C4orf19
chr5	74016026	74016141	116	*	2	1.07552e-05	0.0371056	0.0100224	0.0182226	0.0407977	0.0239165	HEXB
chr15	61027654	61027720	67	*	2	8.0042e-06	0.0274317	0.0131294	0.018678	-0.124301	-0.0448717	RORA
chr4	81188405	81188471	67	*	2	1.70326e-05	0.0114462	0.0448841	0.0187557	0.109289	0.0924461	FGF5
chr10	5661567	5661741	175	*	2	1.69107e-05	0.0126854	0.0363546	0.0188371	-0.0329333	-0.0218924	NA
chr12	114943047	114943144	98	*	2	1.06202e-05	0.0190974	0.0195021	0.0189225	0.0978255	0.0620684	NA
chr5	1701763	1702805	1043	*	7	2.82099e-11	0.0517658	0.0242262	0.0191806	0.16145	0.0618573	NA
chr2	45181616	45182689	1074	*	9	2.51938e-13	0.0301568	0.0075972	0.0193373	0.127236	0.0478859	AC012354.6
chr20	3322675	3322702	28	*	2	3.64924e-05	0.0146103	0.0310778	0.0196018	0.0405114	0.0290943	C20orf194
chr8	117416021	117416338	318	*	2	1.84713e-05	0.0139764	0.0345398	0.0198021	0.0902171	0.0901806	NA
chr10	124924862	124925003	142	*	2	4.6383e-05	0.0126976	0.0421019	0.0198413	0.0191542	0.0176874	BUB3
chr18	57576047	57576300	254	*	2	4.16676e-06	0.0457536	0.0103102	0.0202162	0.0663487	0.0478126	NA
chr5	134363973	134364583	611	*	2	1.15584e-05	0.0139512	0.0404421	0.0209547	0.0571568	0.0460224	PITX1
chr8	140921170	140921398	229	*	2	1.22898e-05	0.0138322	0.0426437	0.0212172	0.0300852	0.0222847	TRAPPC9
chr11	76122315	76122366	52	*	2	3.39595e-05	0.0196375	0.0240454	0.021266	0.0409994	0.030098	RP11-111M22.2
chr17	77174962	77175380	419	*	2	5.5173e-06	0.0156806	0.0343338	0.0213999	0.104102	0.0643385	RBFOX3
chr16	84822583	84823224	642	*	5	1.11887e-08	0.0178088	0.0433359	0.0215164	0.0249918	0.0164856	NA
chr4	8692828	8693400	573	*	4	3.82816e-11	0.253126	0.00161911	0.0216421	0.117641	0.0446271	NA
chr20	34761098	34761308	211	*	3	4.11873e-06	0.0118968	0.0488639	0.0216714	0.0328649	0.023993	EPB41L1
chr2	3458799	3458850	52	*	2	1.55378e-05	0.0612151	0.00982552	0.021783	0.010788	0.00643956	TRAPPC12
chr14	76604563	76605088	526	*	4	5.3364e-07	0.0108037	0.048216	0.0223668	0.137552	0.0390865	NA
chr4	22998403	22998527	125	*	2	1.04868e-06	0.0142993	0.046912	0.0224634	-0.169391	-0.154547	NA
chr11	16625289	16625751	463	*	3	4.69876e-07	0.0466961	0.041092	0.0227897	0.0553128	0.0302336	SOX6
chr7	27269203	27269406	204	*	2	1.6456e-05	0.0289188	0.0186416	0.0233521	0.0253373	0.0210152	NA
chr13	111971733	111972291	559	*	4	1.03685e-08	0.014289	0.0499898	0.0243968	0.0570529	0.0377701	TEX29
chr2	3317693	3318039	347	*	4	2.04523e-07	0.0498686	0.0244681	0.0246761	-0.0182731	-0.0128276	TSSC1
chr21	31802430	31802829	400	*	3	2.16599e-07	0.0696006	0.0395539	0.0257167	0.131329	0.0681894	KRTAP13-4
chr2	128965633	128965835	203	*	2	1.0477e-05	0.134384	0.00936848	0.0260819	0.0438578	0.024502	NA
chr13	113797388	113797929	542	*	3	4.0395e-06	0.047612	0.0211932	0.0268099	0.077815	0.0505001	F10
chr4	111540657	111540884	228	*	2	1.20637e-06	0.0195226	0.0429313	0.0271547	-0.0281266	-0.0265791	PITX2
chr11	63532530	63532696	167	*	2	4.79422e-06	0.0746028	0.0129512	0.0281968	0.0428417	0.0233627	C11orf95
chr4	139345773	139345883	111	*	2	2.4123e-05	0.166525	0.0100627	0.0287114	0.0326317	0.0185447	NA
chr5	55148493	55148509	17	*	2	5.36112e-05	0.296057	0.00984946	0.0303232	0.0620397	0.030876	IL31RA
chr19	54204449	54204773	325	*	3	2.8883e-07	0.560178	0.00379852	0.0351367	0.0518171	0.0173532	MIR520B
chr3	42262953	42262968	16	*	2	5.02516e-05	0.0432429	0.0282785	0.0362288	0.0184816	0.0141793	TRAK1
chr7	2122103	2122685	583	*	3	7.38137e-06	0.109706	0.0188831	0.0363365	0.0151316	0.0104706	MAD1L1
chr2	86251199	86251270	72	*	2	5.09201e-05	0.232868	0.0127704	0.0365021	0.0303106	0.0227487	POLR1A
chr5	84716347	84716390	44	*	3	1.51416e-05	0.071303	0.0165271	0.0366578	0.167447	0.103899	NA
chr15	62549669	62549831	163	*	3	1.81375e-05	0.0379654	0.037823	0.0370244	0.0918302	0.0524968	RP11-299H22.5
chr5	134827136	134828036	901	*	4	9.17869e-08	0.0705433	0.0112798	0.0370947	-0.0424713	-0.0201835	NA
chr11	82557021	82557186	166	*	3	2.98582e-05	0.0324645	0.0483634	0.0371639	0.0370507	0.0292336	PRCP
chr2	3175933	3176148	216	*	3	1.40824e-05	0.0285879	0.0452521	0.0380899	0.0442836	0.0312415	NA
chr7	150498594	150498670	77	*	2	3.27889e-06	0.0386267	0.0362358	0.0387784	0.0918168	0.0624876	TMEM176A
chr1	33835013	33835165	153	*	2	2.25388e-05	0.318875	0.0132542	0.0389192	0.0412425	0.0212936	PHC2
chr17	1657448	1657676	229	*	3	1.12078e-05	0.0310037	0.040913	0.0391707	0.0343468	0.0218971	SERPINF2
chr6	98165073	98165585	513	*	4	1.06313e-06	0.128048	0.0346642	0.0400776	0.157843	0.0828237	RP1-104O17.2, RP1-104O17.3
chr9	129871732	129871850	119	*	2	3.35323e-05	0.0605859	0.0270011	0.0416642	0.0326163	0.0218292	RALGPS1, ANGPTL2
chr1	214159589	214160412	824	*	5	8.83346e-08	0.0693764	0.0450003	0.0425349	0.149856	0.0630412	PROX1, PROX1-AS1
chr13	113650822	113651326	505	*	4	1.41845e-07	0.353785	0.0461016	0.0436556	0.0732572	0.0280155	MCF2L
chr16	88940941	88941821	881	*	6	2.32176e-08	0.0638254	0.027455	0.0445177	0.0906804	0.0444223	CBFA2T3
chr8	59185164	59185821	658	*	3	1.07552e-05	0.113015	0.0216645	0.0481928	0.0193674	0.0141929	NA
chr15	67211859	67212136	278	*	4	2.98684e-06	0.0629963	0.0248969	0.0505656	0.0515274	0.0281219	NA
chr17	33700684	33701776	1093	*	8	4.37017e-14	0.611925	0.0365664	0.0523658	-0.0900204	-0.0201279	SLFN11
chr12	109797799	109798622	824	*	3	3.3356e-08	0.276168	0.010819	0.0578865	0.150854	0.0569576	MYO1H
chr11	63848871	63849412	542	*	4	5.81961e-06	0.291457	0.0471644	0.058965	0.0436893	0.020774	RP11-21A7A.2, RP11-21A7A.4, MACROD1
chr8	110987161	110988444	1284	*	5	3.49607e-09	0.258025	0.0289275	0.0591095	0.0953788	0.0219197	KCNV1
chr2	74880850	74881012	163	*	3	9.48615e-06	0.198336	0.0139452	0.060066	-0.0223319	-0.0104029	NA
chr18	34854300	34854722	423	*	3	4.803e-06	0.230773	0.0147305	0.0614633	0.113182	0.0610767	RP11-797E24.3, CELF4
chr19	50666238	50666558	321	*	6	8.79865e-08	0.329004	0.016826	0.0659987	0.0683887	0.0212481	IZUMO2
chr6	108444105	108445005	901	*	7	1.34466e-07	0.0545292	0.0414456	0.0707517	0.0722588	0.0250253	OSTM1-AS1, OSTM1
chr17	41051502	41052107	606	*	3	1.02155e-05	0.142561	0.028452	0.0740028	0.068803	0.0359913	NA
chr12	127220359	127220652	294	*	3	1.35246e-06	0.468533	0.0120872	0.0744669	0.134189	0.0462377	LINC00943, LINC00944
chr22	44965643	44965822	180	*	2	3.48125e-05	0.133033	0.0420195	0.0762589	0.0567372	0.0358541	LINC00207
chr19	18902081	18903121	1041	*	8	2.71962e-13	0.421754	0.00707296	0.0808398	0.0995303	0.013323	COMP
chr4	41694342	41694962	621	*	7	8.51119e-09	0.085977	0.0263795	0.0860082	0.0857866	0.0230759	LIMCH1, RP11-227F19.5
chr3	196594273	196594476	204	*	5	1.24925e-05	0.497421	0.0313812	0.0981258	0.0343537	0.0118788	NA
chr2	11101032	11101592	561	*	5	2.12937e-06	0.337943	0.0425772	0.103151	0.0641331	0.0285943	NA

## Sheet: Table S8
Table S8. Placental DNA differentially methylated regions (DMR) identified by Comb-p
chr	start	end	min_p	n_probes	z_p	z_sidak_p
chr1	164325910	164325910	9.637e-05	1	1.689e-09	0.0008454
chr19	44285940	44285974	0.0004168	3	2.774e-08	0.0004085
chr10	132363501	132363501	0.000521	1	4.124e-08	0.02044
chr19	54204562	54204562	0.0003627	1	2.028e-08	0.0101
chr21	48079700	48079700	0.0009435	1	9.044e-08	0.04428
chr14	33402443	33402512	0.0006892	2	6.157e-08	0.0004467
chr1	32314001	32314001	0.000521	1	4.162e-08	0.02063
chr2	23752790	23752790	0.0006892	1	6.193e-08	0.03054
chr19	5673276	5673276	0.0003374	1	1.819e-08	0.009067
chr9	112080226	112080226	0.0009618	1	9.411e-08	0.04603
chr14	26746099	26746099	0.0002456	1	8.883e-09	0.004438
chr6	37673708	37673773	0.0002537	2	1.316e-08	0.0001014
chr6	30431577	30431634	9.915e-05	5	1.177e-08	0.0001034
chr11	117167750	117167797	4.774e-05	2	7.982e-08	0.00085
chr19	32044781	32044781	0.0007468	1	6.86e-08	0.03377
chr4	113091339	113091339	0.0004724	1	3.521e-08	0.01748
chr16	66613220	66613278	0.0002456	4	8.998e-08	0.0007765
chr4	8693216	8693216	6.712e-05	1	8.099e-10	0.0004055
chr2	202287373	202287373	0.0004724	1	3.585e-08	0.01779

## Sheet: Table S9
Table S9. The correlations of placental gene DNA methylation levels in differentially methylated positions (DMPs, comparing LGA vs OGA groups) with birth weight z score
probeID	correlation	*P	#P
cg18584618	-0.483	0.000106454	0.000572324
cg25242691	0.483	0.000107637	0.000573007
cg14066715	0.482	0.000110068	0.000580263
cg11173404	0.48	0.000117491	0.000608567
cg04785543	-0.48	0.000117679	0.000608567
cg14770351	-0.48	0.000120481	0.00061718
cg06471073	-0.478	0.000127134	0.000645174
cg16053716	0.477	0.000132138	0.000661026
cg10023454	0.477	0.000132692	0.000661026
cg04898487	0.477	0.000135546	0.000669105
cg12703358	0.475	0.000144066	0.000700067
cg11842783	-0.474	0.000147256	0.000700067
cg02345961	0.474	0.000147285	0.000700067
cg11700298	0.474	0.000147956	0.000700067
cg04157263	-0.474	0.000148265	0.000700067
cg26740905	0.473	0.000152303	0.000712936
cg11585805	0.473	0.000154648	0.000717727
cg26187965	0.473	0.000156364	0.000719537
cg03412618	0.472	0.000158478	0.000723137
cg27329188	0.472	0.000160533	0.000726412
cg05962382	-0.471	0.000165846	0.000744249
cg16498409	0.47	0.000173777	0.000773409
cg26085804	0.47	0.000175192	0.000773409
cg07094475	0.469	0.000179614	0.000786535
cg20159490	0.468	0.000186325	0.000809394
cg15362261	-0.466	0.000196969	0.000845002
cg20881910	-0.466	0.00019859	0.000845002
cg13484357	0.466	0.000199818	0.000845002
cg09558547	0.466	0.000200746	0.000845002
cg16832091	-0.465	0.000209844	0.000876503
cg01163237	-0.464	0.000211791	0.000877883
cg10068793	-0.464	0.000214936	0.000884168
cg18881641	0.464	0.000218043	0.000890204
cg18700820	0.462	0.000231751	0.000935115
cg04119462	0.462	0.000232487	0.000935115
cg18652683	0.461	0.00024246	0.000968059
cg06902379	-0.46	0.000248853	0.00098633
cg17514461	0.459	0.000254254	0.00100043
cg13000427	0.456	0.000279443	0.00108594
cg06292076	0.456	0.000279984	0.00108594
cg20791945	0.456	0.000283148	0.00109042
cg15336559	0.456	0.000287539	0.00109953
cg05884706	0.455	0.000292587	0.00111101
cg09892273	-0.455	0.000295518	0.00111435
cg08078122	0.454	0.000302036	0.00112215
cg06499698	0.454	0.000303229	0.00112215
cg08510483	-0.454	0.000303785	0.00112215
cg11559480	0.454	0.00030951	0.00113557
cg18291014	-0.453	0.000315807	0.00115089
cg23524195	0.452	0.000325408	0.00117362
cg03692700	0.452	0.000326366	0.00117362
cg07839933	0.451	0.000331843	0.00118547
cg05323725	0.451	0.000334801	0.00118821
cg04697094	0.451	0.000342574	0.00120791
cg11587118	0.45	0.000352194	0.00123381
cg23176577	0.449	0.00036538	0.00126953
cg07156389	0.449	0.000367064	0.00126953
cg09506172	0.448	0.000372729	0.00128096
cg08764451	0.447	0.000382096	0.00129773
cg24509560	0.447	0.000383896	0.00129773
cg00820961	0.447	0.000385571	0.00129773
cg01106366	0.447	0.000387167	0.00129773
cg18552425	0.446	0.000399204	0.00132152
cg22103909	0.446	0.000400959	0.00132152
cg17650274	0.446	0.000401566	0.00132152
cg25599129	0.446	0.000404212	0.00132221
cg07784975	0.443	0.000444896	0.00144658
cg23097429	-0.443	0.000449344	0.00145234
cg03027241	0.442	0.000455887	0.00146477
cg14375205	0.442	0.00046279	0.0014782
cg06779110	0.441	0.000469255	0.00148808
cg00168783	0.441	0.0004729	0.00148808
cg27653881	0.441	0.0004749	0.00148808
cg16132610	0.441	0.000476844	0.00148808
cg07950002	0.44	0.000485491	0.00149785
cg05280133	0.44	0.000485492	0.00149785
cg05084077	-0.439	0.00049844	0.00151878
cg06588841	0.439	0.00049868	0.00151878
cg20412589	-0.439	0.000501042	0.00151878
cg16541161	0.439	0.000503462	0.00151878
cg01813335	0.439	0.000506758	0.00152027
cg07536570	0.438	0.000515657	0.00153466
cg08045176	0.438	0.000517205	0.00153466
cg10218758	0.438	0.000525979	0.00155221
cg20514991	0.437	0.000534658	0.00156929
cg12346369	0.437	0.000543322	0.00158031
cg05215925	-0.437	0.000544234	0.00158031
cg20286810	0.436	0.000548124	0.00158314
cg19088627	0.435	0.000567472	0.00162887
cg17412654	0.435	0.000569954	0.00162887
cg17713797	0.435	0.000577625	0.00164215
cg10613701	0.432	0.000625628	0.00176935
cg17380244	0.432	0.000634047	0.00178387
cg10670310	0.431	0.000662942	0.00185146
cg15207669	-0.43	0.000670676	0.00185146
cg27040795	-0.43	0.000671422	0.00185146
cg02016195	0.43	0.000671709	0.00185146
cg14850764	0.429	0.000689635	0.00189127
cg02187468	0.428	0.000715193	0.00195151
cg12915861	0.426	0.000767409	0.00207741
cg06834005	-0.426	0.000768987	0.00207741
cg27418099	0.426	0.000777087	0.0020863
cg10636246	0.426	0.000779962	0.0020863
cg27114644	-0.425	0.000786891	0.00209452
cg07005242	0.424	0.000809319	0.00214365
cg22008772	0.424	0.000813245	0.00214365
cg07699939	0.424	0.000829961	0.00217715
cg02689506	0.423	0.00083538	0.00218082
cg01586682	0.423	0.000844992	0.00219194
cg22867608	0.423	0.000848599	0.00219194
cg22639011	0.423	0.000851748	0.00219194
cg09384872	-0.422	0.00087529	0.0022419
cg14328442	-0.421	0.000893598	0.00227805
cg10104921	-0.421	0.000904748	0.00229569
cg03015790	0.42	0.000932407	0.00235487
cg05584605	0.42	0.000937581	0.00235697
cg03950253	-0.419	0.000947635	0.00237127
cg06631347	-0.419	0.000954482	0.00237745
cg04015581	0.419	0.000959383	0.00237875
cg17840408	0.419	0.000970662	0.00239577
cg24448969	0.418	0.000989241	0.00243058
cg09312564	0.418	0.0009976	0.00244007
cg27034576	0.417	0.0010054	0.00244489
cg25985168	0.417	0.00100857	0.00244489
cg19238654	0.417	0.00101629	0.00245264
cg13185377	0.417	0.00102216	0.0024559
cg20926288	0.417	0.00103058	0.00246523
cg05664581	0.416	0.00104337	0.00248006
cg13380669	-0.416	0.00104592	0.00248006
cg07300060	0.416	0.00105521	0.00249121
cg14320625	0.415	0.00107477	0.00252641
cg23523251	-0.415	0.00109047	0.00255225
cg26207503	0.413	0.00114267	0.00266297
cg09018444	0.413	0.00115294	0.00267542
cg19227696	0.412	0.00117984	0.0027166
cg14805211	-0.412	0.0011807	0.0027166
cg11931253	0.411	0.00120715	0.00276576
cg14276027	0.411	0.00121952	0.002775
cg21784169	0.411	0.00122141	0.002775
cg09571713	-0.411	0.00123203	0.00278747
cg02320784	-0.41	0.0012424	0.00279926
cg08815506	0.41	0.00126835	0.00283197
cg07669822	0.41	0.00126962	0.00283197
cg13794246	0.41	0.00127462	0.00283197
cg01450566	0.41	0.00127778	0.00283197
cg15130894	0.409	0.0013092	0.00288983
cg15732107	0.408	0.00132119	0.00290448
cg20862447	-0.408	0.00132949	0.00291095
cg02014416	0.407	0.00138264	0.00301515
cg19250417	0.405	0.00145093	0.00315141
cg26082368	-0.405	0.00145929	0.00315695
cg18867698	0.404	0.0015137	0.00326165
cg09997532	0.404	0.00151991	0.00326209
cg05483391	-0.402	0.00157584	0.00336883
cg19787000	0.402	0.00159912	0.00338508
cg11735427	0.402	0.00159946	0.00338508
cg01359141	-0.402	0.00160215	0.00338508
cg00169030	0.401	0.00165375	0.00348057
cg02881274	0.401	0.00166968	0.00350053
cg13513532	0.4	0.00169104	0.00353168
cg08267489	0.399	0.00176399	0.0036699
cg06118609	0.398	0.00178019	0.00368948
cg02540212	0.397	0.00185064	0.0038209
cg10940210	0.397	0.00187261	0.00385163
cg21864378	0.396	0.00189467	0.00388229
cg19788727	0.396	0.00190223	0.00388313
cg21228500	0.396	0.00192385	0.00391255
cg09493063	0.395	0.00195219	0.00395395
cg22120852	-0.395	0.00195877	0.00395395
cg06865642	-0.395	0.00198505	0.00399215
cg04804542	0.394	0.00199565	0.00399866
cg04966191	0.394	0.00203459	0.0040617
cg07854296	0.393	0.00206868	0.00411463
cg25235848	0.393	0.00210597	0.00416339
cg23688510	0.392	0.00210853	0.00416339
cg27297893	0.392	0.00212561	0.0041819
cg16009558	0.39	0.00224566	0.00439245
cg27158462	-0.39	0.0022488	0.00439245
cg21169617	0.389	0.00233957	0.00455335
cg07254706	-0.387	0.0024313	0.00468983
cg11065621	0.387	0.00243287	0.00468983
cg27297722	0.387	0.00243855	0.00468983
cg06466782	0.387	0.00245066	0.00468983
cg02255236	-0.387	0.00245287	0.00468983
cg08886301	-0.386	0.00249956	0.00476232
cg01799062	-0.386	0.00251433	0.00477371
cg06756413	0.386	0.00253119	0.00478898
cg13740135	0.386	0.00256053	0.00482767
cg00959464	0.385	0.00258289	0.00485297
cg05717473	0.385	0.00262442	0.004914
cg02837073	0.384	0.00267142	0.00498481
cg07416664	0.384	0.00270944	0.00503845
cg00721771	0.383	0.00272254	0.00504002
cg07429038	0.383	0.00273276	0.00504002
cg09403666	0.383	0.00273813	0.00504002
cg04554240	0.383	0.00274825	0.00504155
cg26194477	-0.383	0.00276177	0.00504793
cg03917817	-0.383	0.00277032	0.00504793
cg25543768	-0.381	0.00288174	0.0052334
cg16833566	0.38	0.00298579	0.00540427
cg00995902	0.379	0.00306196	0.00552374
cg25074078	0.378	0.00312082	0.00561127
cg14510632	0.377	0.00321541	0.00576227
cg14574037	0.377	0.00326822	0.00583763
cg10443049	-0.377	0.00328648	0.00585101
cg03767475	0.376	0.00338121	0.00599998
cg06531778	0.375	0.00343193	0.00607016
cg10620318	-0.375	0.00344834	0.00607939
cg01265531	0.374	0.00351952	0.00618478
cg05519816	0.374	0.00354646	0.00621202
cg15624795	-0.373	0.00361509	0.00631188
cg01960936	-0.373	0.00364919	0.00635099
cg14646893	0.372	0.00367586	0.00637698
cg14989351	0.372	0.00371279	0.00641393
cg12924548	0.372	0.00372079	0.00641393
cg20065768	0.371	0.00379311	0.00651323
cg05246098	0.371	0.00380238	0.00651323
cg03697708	0.37	0.00395736	0.00675431
cg25623522	0.37	0.003968	0.00675431
cg25651783	0.369	0.00398734	0.00676602
cg09526429	0.369	0.00404871	0.00684874
cg11979303	0.368	0.00408453	0.00688789
cg00397976	0.368	0.00417452	0.00701784
cg25938523	0.367	0.00424716	0.00706996
cg09208611	0.367	0.00425277	0.00706996
cg22492024	-0.367	0.00425797	0.00706996
cg00378211	-0.367	0.00426704	0.00706996
cg14082645	0.367	0.00427062	0.00706996
cg19069952	0.367	0.00428791	0.00707701
cg16099227	-0.366	0.00436596	0.00718398
cg25714956	0.365	0.00442858	0.00725889
cg16413023	0.365	0.00443822	0.00725889
cg02481237	-0.365	0.00453274	0.00738962
cg04841607	0.364	0.00454537	0.00738962
cg20741580	0.362	0.00480004	0.00774431
cg23637385	0.362	0.00480795	0.00774431
cg16883805	0.362	0.00481233	0.00774431
cg17403995	0.362	0.00482058	0.00774431
cg24883664	0.362	0.00484694	0.00776368
cg22764700	0.361	0.00498781	0.00796583
cg13569479	-0.36	0.00505603	0.0080511
cg06086465	0.36	0.00512757	0.00814114
cg27332647	0.36	0.00515646	0.00816314
cg24640735	0.359	0.00517823	0.00817377
cg01660630	0.359	0.00529581	0.00833515
cg13306032	-0.358	0.00543694	0.00853254
cg06899044	-0.357	0.00550735	0.00861812
cg09349604	0.355	0.00576366	0.0089933
cg10831802	0.355	0.00583576	0.00905207
cg03477860	0.355	0.00584255	0.00905207
cg20481636	0.355	0.00585134	0.00905207
cg20557107	-0.354	0.00592622	0.00914187
cg27295595	0.354	0.00600592	0.00923857
cg08247938	0.353	0.0060262	0.00924357
cg03999491	-0.353	0.00610421	0.00933687
cg19447113	-0.353	0.00612392	0.00934069
cg19453059	0.351	0.00642254	0.00974361
cg16324655	0.351	0.00642396	0.00974361
cg19949955	0.351	0.00649159	0.00981876
cg02664109	0.35	0.0065844	0.00993146
cg16246099	0.35	0.00661149	0.0099447
cg13167214	0.349	0.00671081	0.0100662
cg16711124	0.349	0.00674212	0.0100853
cg05036314	0.349	0.00682889	0.010187
cg21153696	0.348	0.00684822	0.0101879
cg11912591	-0.348	0.00687237	0.0101959
cg24996738	0.347	0.00700724	0.0103677
cg12960154	-0.347	0.00713144	0.0105227
cg07491676	0.346	0.00721006	0.0105842
cg02612397	0.346	0.00721204	0.0105842
cg22699447	0.346	0.00735623	0.0107667
cg03120983	0.345	0.00741788	0.0108277
cg08258309	0.343	0.00773507	0.0112604
cg17795258	0.343	0.0077908	0.0112935
cg15602633	0.343	0.00779941	0.0112935
cg11539857	0.343	0.00789939	0.0113849
cg21694941	0.343	0.00790444	0.0113849
cg17767192	-0.342	0.00800096	0.0114784
cg26621192	0.342	0.00801538	0.0114784
cg08531890	0.342	0.00803274	0.0114784
cg15728909	-0.342	0.00811457	0.0115649
cg16047765	0.341	0.00816609	0.0116078
cg01076387	0.341	0.00821639	0.0116488
cg11612266	-0.34	0.00849867	0.0120176
cg23054321	0.338	0.00874031	0.0123272
cg06513106	-0.338	0.00883228	0.0124247
cg19713833	0.338	0.00886635	0.0124333
cg00048743	0.338	0.00888418	0.0124333
cg23965848	0.337	0.00899557	0.0125568
cg11913577	0.336	0.00919317	0.0127997
cg01226811	-0.336	0.009314	0.0129348
cg11662039	-0.335	0.00943854	0.0130743
cg19402371	0.335	0.00947383	0.0130898
cg08592768	0.334	0.00962582	0.0132339
cg03637381	-0.334	0.00962685	0.0132339
cg04849378	-0.333	0.00995802	0.0136316
cg11780785	0.333	0.00997064	0.0136316
cg07769074	0.333	0.0100015	0.0136316
cg07935924	0.333	0.0100166	0.0136316
cg14645317	0.332	0.01026	0.013928
cg09605634	0.33	0.0106735	0.0144531
cg10757144	0.329	0.0108583	0.0146668
cg12650490	0.329	0.0110018	0.0147949
cg00404280	0.329	0.0110076	0.0147949
cg11263393	0.327	0.0114698	0.015378
cg07336099	0.327	0.0115882	0.0154985
cg25749040	0.325	0.0118834	0.0158542
cg03894490	0.325	0.0120231	0.0159958
cg01236932	-0.325	0.0120484	0.0159958
cg22676401	-0.323	0.012568	0.016645
cg14777214	0.323	0.0126514	0.0167146
cg09908879	0.322	0.0129583	0.017027
cg07193023	0.322	0.0129799	0.017027
cg04823971	0.322	0.0129819	0.017027
cg25662926	0.321	0.0133234	0.0174328
cg11782748	0.32	0.0135885	0.0177369
cg23900422	0.319	0.0136504	0.0177749
cg00976036	0.318	0.0140571	0.0182607
cg17949969	0.317	0.0143268	0.0185667
cg11809958	0.317	0.0143955	0.0185905
cg24373647	-0.317	0.0144136	0.0185905
cg07151117	0.316	0.0146806	0.0188899
cg10500641	-0.315	0.0152184	0.0195357
cg24739157	-0.314	0.0155031	0.0198109
cg08505307	-0.314	0.0155266	0.0198109
cg08729981	0.314	0.0155422	0.0198109
cg18698214	-0.313	0.0156794	0.0199389
cg01735366	0.313	0.0159549	0.0202419
cg17470325	-0.312	0.0160076	0.0202614
cg19274612	0.312	0.0161308	0.0203699
cg06317241	0.312	0.0162771	0.0205069
cg06331333	-0.311	0.0163503	0.0205514
cg10358197	-0.311	0.0164866	0.0206749
cg05896741	-0.31	0.0168813	0.0211211
cg01125366	-0.309	0.0174163	0.0217403
cg06395425	-0.308	0.0174794	0.0217691
cg03369262	0.308	0.0177724	0.0220833
cg24053165	0.307	0.0181416	0.0224906
cg00971919	0.307	0.0182054	0.0224982
cg02789991	0.306	0.0182306	0.0224982
cg25191774	0.305	0.0187101	0.0230376
cg24629376	-0.305	0.0188808	0.0231952
cg07872108	-0.305	0.0190122	0.0233039
cg06903917	0.304	0.0191127	0.0233743
cg13019085	-0.303	0.0197461	0.0240947
cg08195038	0.302	0.0200176	0.0243712
cg00692690	-0.301	0.0203601	0.0247328
cg15221554	0.301	0.0206376	0.0250139
cg10858686	0.3	0.0208437	0.0252074
cg07113423	0.3	0.0211693	0.0255443
cg03110167	0.298	0.0217162	0.0261461
cg26665873	0.298	0.0220668	0.0265095
cg05911191	0.297	0.0223885	0.0268085
cg16575363	0.297	0.0224144	0.0268085
cg11712506	0.297	0.022494	0.0268445
cg02815785	0.296	0.022829	0.0271845
cg11646428	-0.296	0.0230654	0.0274059
cg21928411	0.295	0.0231597	0.0274579
cg10928404	-0.294	0.0237323	0.0280755
cg02862886	0.293	0.0241979	0.0285641
cg08723318	-0.293	0.0244885	0.0288444
cg26740481	-0.292	0.0248894	0.0292531
cg01508365	0.29	0.0256286	0.0300569
cg24434987	-0.289	0.0264316	0.0309318
cg00638803	0.287	0.0276829	0.0323264
cg25635805	0.286	0.0281943	0.032853
cg13726887	0.283	0.0295873	0.0344024
cg26274304	0.283	0.0296779	0.034434
cg14624451	0.283	0.0300196	0.0347561
cg10725395	0.282	0.0304201	0.035145
cg12807419	0.281	0.0308034	0.0355122
cg02427547	0.281	0.0310232	0.0356898
cg22378085	0.28	0.0315448	0.0362131
cg23186927	-0.279	0.0320857	0.0367564
cg07409443	-0.278	0.0328018	0.0374977
cg09938098	-0.278	0.0332859	0.0379711
cg14053651	0.277	0.033506	0.0381421
cg17238412	-0.276	0.0341004	0.0387375
cg18470442	0.275	0.0353125	0.0400307
cg11661326	-0.274	0.0354516	0.0401047
cg20986135	0.274	0.0360126	0.0406546
cg07493260	0.273	0.0362862	0.0408784
cg07415998	0.272	0.0371873	0.0418069
cg10076958	0.271	0.0377749	0.0423797
cg03836281	-0.267	0.0412879	0.0462254
cg02538553	-0.263	0.0444278	0.0496385
cg14247008	0.262	0.0453999	0.0505387
cg23063243	-0.262	0.0454196	0.0505387
cg22501885	0.261	0.0462769	0.0513872
cg16810605	-0.26	0.0464388	0.0514617
cg11863813	0.26	0.0467302	0.0516792
cg25660521	0.259	0.0473149	0.0522195
cg26106948	-0.259	0.0477061	0.0525445
cg19756786	0.259	0.0479371	0.052692
cg06897442	0.256	0.0506428	0.0555536
cg11580948	0.253	0.0529474	0.0579646
cg04330126	0.253	0.0534081	0.0583513
cg12278467	0.252	0.0538692	0.0587369
cg15409133	0.252	0.0545957	0.0594097
cg16025624	0.249	0.0570985	0.062009
cg00268989	0.249	0.0576636	0.0624976
cg15850479	0.244	0.0625437	0.0676189
cg08740358	0.244	0.0626378	0.0676189
cg17851928	0.243	0.063745	0.0686776
cg11704352	-0.241	0.0663675	0.0713615
cg15299388	0.24	0.0669368	0.0717439
cg25379995	-0.24	0.0669874	0.0717439
cg17512353	-0.239	0.0683691	0.0730796
cg12308723	0.237	0.0705477	0.0752601
cg16400492	-0.236	0.0716689	0.0763062
cg16968098	0.236	0.0720498	0.0765618
cg06656233	0.233	0.0761388	0.0807433
cg10741153	0.233	0.0762823	0.0807433
cg25825506	0.232	0.0765592	0.0808787
cg08893351	0.231	0.0777541	0.0819815
cg27193641	0.23	0.0794975	0.0836573
cg09856045	-0.229	0.0807742	0.0848364
cg05337045	0.226	0.0846139	0.0886976
cg16236725	-0.225	0.0861502	0.090134
cg27538194	-0.224	0.0878952	0.0917829
cg06089606	-0.223	0.0893842	0.0931586
cg13580649	0.214	0.103278	0.107433
cg20509944	-0.209	0.111423	0.115684
cg01302572	-0.206	0.116875	0.121113
cg14255471	-0.203	0.122676	0.126882
cg25726518	-0.197	0.135485	0.139864
cg11422237	-0.193	0.142757	0.147092
cg11215154	-0.192	0.144936	0.149054
cg23397182	-0.187	0.157164	0.161323
cg19344881	-0.185	0.160111	0.164039
cg03370491	-0.182	0.168004	0.171801
cg06982745	0.181	0.169594	0.173101
cg15108650	0.178	0.177254	0.18058
cg08912051	-0.175	0.185154	0.188274
cg22845765	0.173	0.189337	0.192168
cg25482767	0.173	0.190801	0.193293
cg21851391	-0.166	0.209661	0.212004
cg23809497	0.163	0.216829	0.218844
cg09919193	0.155	0.242477	0.244276
cg01360586	-0.153	0.248397	0.249777
cg20180447	0.147	0.266556	0.267541
cg21474669	-0.125	0.345297	0.345935
cg15489003	-0.119	0.368441	0.368441
cg14480194	0.54	1.00853e-05	0.000171135
cg08585614	0.539	1.05346e-05	0.000173342
cg14312268	0.586	1.0814e-06	8.79827e-05
cg08736267	0.537	1.15395e-05	0.000184293
cg17718664	-0.534	1.33941e-05	0.0002078
cg25792389	-0.58	1.4421e-06	8.79827e-05
cg06829969	0.58	1.4615e-06	8.79827e-05
cg05539344	0.531	1.49084e-05	0.000224868
cg02181920	0.579	1.563e-06	8.79827e-05
cg17722823	0.53	1.6028e-05	0.000235222
cg01179012	0.577	1.692e-06	8.79827e-05
cg00099976	0.528	1.70166e-05	0.000243158
cg09473315	0.527	1.8052e-05	0.000251339
cg18705155	0.576	1.8303e-06	8.79827e-05
cg17692689	0.617	2.004e-07	7.60743e-05
cg17470674	0.524	2.01235e-05	0.000271524
cg09801894	-0.574	2.0304e-06	8.79827e-05
cg14348757	-0.524	2.05018e-05	0.000271524
cg19444859	0.573	2.1064e-06	8.79827e-05
cg14168733	-0.523	2.11196e-05	0.000273046
cg24366127	0.522	2.22326e-05	0.000279276
cg22916722	0.522	2.28019e-05	0.000279276
cg25366903	0.521	2.31444e-05	0.000279276
cg08498254	0.569	2.5715e-06	9.97375e-05
cg05037556	0.519	2.57429e-05	0.000303878
cg09340511	0.517	2.71192e-05	0.000308527
cg08511308	-0.517	2.73765e-05	0.000308527
cg03659835	0.517	2.78413e-05	0.000308527
cg01119259	0.516	2.8615e-05	0.000310759
cg00237475	0.567	2.8685e-06	0.000102832
cg00657674	0.514	3.10095e-05	0.00033016
cg22733133	0.565	3.1762e-06	0.000102832
cg05961429	0.513	3.19628e-05	0.000333765
cg14928057	0.513	3.29562e-05	0.000335763
cg18696692	0.564	3.3032e-06	0.000102832
cg01894614	0.512	3.40478e-05	0.000335763
cg08156074	0.563	3.4088e-06	0.000102832
cg11624322	0.512	3.44904e-05	0.000335763
cg06039355	0.512	3.46275e-05	0.000335763
cg12958891	0.607	3.524e-07	7.60743e-05
cg08620817	0.511	3.56146e-05	0.000337383
cg15196035	0.511	3.60372e-05	0.000337383
cg26131670	0.51	3.72065e-05	0.000342426
cg17230007	0.509	3.86997e-05	0.000350232
cg00091760	0.508	3.94083e-05	0.000350798
cg01359081	0.559	4.1766e-06	0.000114329
cg21151644	0.604	4.203e-07	7.60743e-05
cg21006834	0.559	4.211e-06	0.000114329
cg12825580	-0.506	4.26666e-05	0.000367928
cg11059720	0.506	4.27338e-05	0.000367928
cg11590213	0.506	4.38567e-05	0.000367928
cg18820800	-0.506	4.40429e-05	0.000367928
cg08085567	0.505	4.47686e-05	0.000368323
cg01525883	0.505	4.56686e-05	0.00037012
cg27655158	0.502	5.02035e-05	0.00040089
cg17657296	0.502	5.14136e-05	0.000404603
cg19861048	0.501	5.34741e-05	0.000406726
cg09562045	0.501	5.39445e-05	0.000406726
cg14796682	0.5	5.4249e-05	0.000406726
cg08991339	0.5	5.46796e-05	0.000406726
cg12537690	0.553	5.6215e-06	0.000145356
cg05342276	0.499	5.79089e-05	0.000423775
cg26667123	0.499	5.85324e-05	0.000423775
cg23366191	0.497	6.22169e-05	0.000444523
cg12535380	0.497	6.31902e-05	0.000444761
cg05835247	-0.496	6.38883e-05	0.000444761
cg04762004	-0.595	6.601e-07	8.78791e-05
cg04221117	-0.495	6.61077e-05	0.000450036
cg20297402	0.495	6.63036e-05	0.000450036
cg13565656	0.495	6.81972e-05	0.000454491
cg02824489	-0.494	6.87738e-05	0.000454491
cg19571266	-0.494	6.9471e-05	0.000454491
cg15134685	0.493	7.148e-05	0.000459386
cg21077321	0.548	7.1496e-06	0.000171135
cg15198098	-0.493	7.24403e-05	0.000459386
cg03803009	-0.493	7.27572e-05	0.000459386
cg22882563	0.547	7.454e-06	0.000171135
cg01828733	-0.491	7.90469e-05	0.000489072
cg02503796	-0.491	7.92603e-05	0.000489072
cg04633141	0.545	8.0272e-06	0.000171135
cg20433858	-0.591	8.092e-07	8.78791e-05
cg12777106	0.489	8.35457e-05	0.000501062
cg14880584	0.489	8.39348e-05	0.000501062
cg19296262	0.489	8.487e-05	0.000501062
cg08303283	-0.489	8.48945e-05	0.000501062
cg15355590	0.544	8.5055e-06	0.000171135
cg12946179	0.543	8.6923e-06	0.000171135
cg17310600	0.543	8.777e-06	0.000171135
cg25041852	0.488	8.81603e-05	0.000509839
cg07300558	0.488	8.82594e-05	0.000509839
cg24987100	0.488	8.98133e-05	0.000511714
cg14411504	0.543	9.0433e-06	0.000171135
cg16294687	0.487	9.04687e-05	0.000511714
cg22112051	0.542	9.1975e-06	0.000171135
cg02625764	-0.487	9.20248e-05	0.000515149
cg15270150	0.485	9.8019e-05	0.000540313
cg03835061	0.541	9.8842e-06	0.000171135
cg06612491	0.485	9.91891e-05	0.000540313
cg19188182	0.485	9.95052e-05	0.000540313
cg18506018	0.54	9.9952e-06	0.000171135
*P values of partial correlation coefficients adjusting for gestational age at birth.
#P values with Benjamini-Hochberg correction for multiple tests.

## Sheet: Table S10
Table S10. The 25 most important placental DNA differentially methylated positions (DMPs) identified in LASSO regression
probeID	chr	pos	UCSC_RefGene_Name	UCSC_RefGene_Group	logFC	AveExpr	t	P.Value	adj.P.Val	B	avg_lga	avg_con	deltabeta	coef (95%CI)	P value
cg10023454	chr1	180137918	QSOX1;QSOX1	Body;Body	0.649095	0.363561	4.62254	2.57323e-05	0.0220889	2.43679	0.60089	0.519265	0.0816248	0.01 (-0.30, 0.32)	0.924
cg04157263	chr17	37752991			-0.610126	-1.76618	-4.72269	1.82752e-05	0.0195543	2.73961	0.204306	0.261867	-0.0575609	-0.04 (-0.31, 0.24)	0.780
cg05962382	chr2	130345044			-0.68024	-0.0257175	-4.14341	0.000127444	0.0393453	1.02331	0.448695	0.542019	-0.0933244	-0.09 (-0.35, 0.17)	0.488
cg26085804	chr11	72854242	FCHSD2	TSS1500	0.597417	-0.937247	3.92996	0.000254053	0.0497494	0.415843	0.394134	0.303888	0.0902464	0.07 (-0.22, 0.37)	0.615
cg15362261	chr12	10921499	LOC101928162	Body	-0.852443	-1.70908	-4.03432	0.00018167	0.0444635	0.710933	0.201294	0.289754	-0.0884606	-0.16 (-0.41, 0.09)	0.207
cg06499698	chr4	187694486			0.512663	-1.29728	4.12959	0.00013333	0.0400771	0.983507	0.323902	0.262661	0.0612405	0.03 (-0.21, 0.27)	0.812
cg14312268	chr6	69875286	ADGRB3	Body	0.713033	0.157676	4.10001	0.00014682	0.0413967	0.898558	0.575454	0.476995	0.0984599	0.16 (-0.10, 0.41)	0.211
cg25792389	chr10	63367132			-0.496674	-0.997389	-5.27454	2.66798e-06	0.00873204	4.44317	0.295591	0.37729	-0.0816989	-0.05 (-0.36, 0.25)	0.735
cg05539344	chr9	79115376	GCNT1;GCNT1;GCNT1;GCNT1;GCNT1	TSS200;5'UTR;5'UTR;5'UTR;5'UTR	0.531774	1.43776	4.05087	0.000172205	0.0436179	0.758054	0.759814	0.692775	0.0670389	0.09 (-0.14, 0.31)	0.447
cg02181920	chr6	32820029	TAP1	Body	0.491705	-0.0883542	4.4186	5.125e-05	0.0286742	1.82753	0.523331	0.446676	0.0766546	0.004 (-0.24, 0.24)	0.976
cg09801894	chr1	219738354			-0.956406	1.44075	-4.12771	0.000134149	0.0401289	0.978106	0.661461	0.778847	-0.117386	-0.13 (-0.38, 0.13)	0.322
cg19444859	chr13	109779684	MYO16	Body	0.861838	3.23355	4.0287	0.000185003	0.0445818	0.694928	0.922033	0.868581	0.0534518	0.12 (-0.13, 0.37)	0.325
cg14168733	chr1	201708718	NAV1;NAV1	TSS1500;Body	-0.428037	0.424033	-4.24064	9.2615e-05	0.0348978	1.30491	0.544418	0.599725	-0.0553075	-0.002 (-0.57, 0.57)	0.995
cg25366903	chr13	26090287	ATP8A2	Body	1.23043	3.14664	5.06534	5.57166e-06	0.0122909	3.79125	0.912439	0.856953	0.0554862	0.1 (-0.16, 0.36)	0.444
cg00237475	chr15	68118521	LBXCOR1	Body	0.40622	-1.47177	3.9788	0.000217255	0.0469131	0.553477	0.302901	0.234137	0.0687648	0.12 (-0.14, 0.37)	0.357
cg22733133	chr7	155251925	EN2	Body	1.00949	-0.455872	4.02484	0.000187322	0.0446177	0.68396	0.525051	0.337985	0.187066	0.06 (-0.32, 0.44)	0.761
cg14928057	chr17	4891542	INCA1;INCA1;CAMTA2;CAMTA2;CAMTA2;INCA1;CAMTA2;INCA1	3'UTR;3'UTR;TSS1500;TSS1500;TSS1500;3'UTR;TSS1500;3'UTR	0.363741	-0.838789	4.4952	3.96163e-05	0.0257354	2.05514	0.393226	0.327925	0.0653009	0.14 (-0.20, 0.48)	0.401
cg12958891	chr4	7706547	SORCS2	Body	0.494892	0.809755	5.5949	8.52466e-07	0.00518426	5.45253	0.664658	0.60588	0.0587781	-0.04 (-0.31, 0.23)	0.766
cg26131670	chr4	72149756	SLC4A4;SLC4A4	Body;Body	0.436121	0.475176	4.02053	0.000189945	0.0448528	0.671714	0.606146	0.554489	0.0516564	0.22 (-0.04, 0.48)	0.094
cg12537690	chr22	34824038			0.532735	-1.5672	4.38647	5.70687e-05	0.0293761	1.7325	0.287302	0.226905	0.0603969	0.15 (-0.10, 0.41)	0.232
cg15198098	chr7	7721085	RPA3;UMAD1;UMAD1;UMAD1	5'UTR;5'UTR;Body;Body	-0.466121	-1.22708	-4.2102	0.000102382	0.0361644	1.21644	0.260878	0.349649	-0.0887703	-0.04 (-0.34, 0.26)	0.796
cg22882563	chr4	120160272	USP53	5'UTR	0.773127	0.708953	3.96105	0.000229993	0.0478824	0.503348	0.648378	0.581574	0.0668042	0.21 (-0.04, 0.45)	0.095
cg01828733	chr1	201708932	NAV1;NAV1	TSS200;Body	-0.677667	2.25367	-4.48278	4.13097e-05	0.0259342	2.01813	0.794605	0.846266	-0.0516604	-0.09 (-0.59, 0.41)	0.717
cg20433858	chr1	248101009	OR2L13	5'UTR	-0.660407	0.406913	-3.92762	0.000255965	0.049835	0.409249	0.519386	0.616741	-0.0973545	-0.15 (-0.39, 0.08)	0.191
cg12946179	chr4	149358817	NR3C2;NR3C2	5'UTR;5'UTR	0.419237	1.1846	4.44723	4.65577e-05	0.027396	1.9124	0.722306	0.661116	0.0611897	0.08 (-0.19, 0.34)	0.565
				coef, standardized regression coefficients in the multivariate regression model in predicting birth weight (z score)
				Model R square: 0.8861; Adjusted R-square: 0.8023; P-value: 8.318e-10

## Sheet: Table S11
Table S11. Correlations of placental gene DNA methylation levels in differentially methylated positions (DMPs, comparing LGA vs OGA groups) with cord blood biomarkers
DMP	IGF-I						IGF-II						insulin						proinsulin						Cpeptide						Leptin						HMW adiponectin						Total adiponectin
probeID	correlation	P_correlation	p_adjust_BH			probeID	correlation	P_correlation	p_adjust_BH			probeID	correlation	P_correlation	p_adjust_BH			probeID	correlation	P_correlation	p_adjust_BH			probeID	correlation	P_correlation	p_adjust_BH			probeID	correlation	P_correlation	p_adjust_BH			probeID	correlation	P_correlation	p_adjust_BH			probeID	correlation	P_correlation	p_adjust_BH
cg20433858	-0.459	0.000326408	0.0972767			cg20862447	-0.332	0.0116953	0.989682			cg12915861	0.372	0.00402263	0.993264			cg20433858	-0.356	0.00603446	0.99974			cg12915861	0.328	0.0118735	0.989			cg08247938	0.418	0.00109296	0.316639			cg14247008	-0.391	0.00239415	0.48815			cg06982745	-0.344	0.00816108	0.982947
cg08498254	0.439	0.000630585	0.0972767			cg14168733	-0.319	0.0155126	0.989682			cg20433858	-0.338	0.00939996	0.993264			cg03999491	-0.353	0.00662636	0.99974			cg14624451	0.328	0.0120366	0.989			cg04157263	-0.416	0.00116626	0.316639			cg17949969	-0.38	0.00328916	0.48815			cg03894490	0.336	0.0100239	0.982947
cg03015790	0.438	0.00065267	0.0972767			cg02255236	-0.314	0.0175034	0.989682			cg03999491	-0.312	0.0169961	0.993264			cg08585614	0.342	0.00868294	0.99974			cg20881910	-0.313	0.01657	0.989			cg15728909	-0.378	0.00347457	0.489183			cg02689506	-0.375	0.00368259	0.48815			cg24373647	-0.314	0.0164387	0.982947
cg06829969	0.432	0.000799151	0.0972767			cg02014416	0.313	0.0176487	0.989682			cg20881910	-0.31	0.0176958	0.993264			cg26667123	0.34	0.00911997	0.99974			cg02540212	0.3	0.0222395	0.989			cg26667123	0.37	0.00423366	0.489183			cg27653881	-0.373	0.00398062	0.48815			cg20881910	0.307	0.0192572	0.982947
cg09208611	0.428	0.000895734	0.0972767			cg04785543	-0.294	0.0263434	0.989682			cg03412618	-0.302	0.0211871	0.993264			cg22882563	0.321	0.0141124	0.99974			cg14247008	0.299	0.0225343	0.989			cg03659835	0.357	0.00590059	0.489183			cg03917817	0.363	0.00505335	0.48815			cg14247008	-0.304	0.0205046	0.982947
cg11979303	0.415	0.00133027	0.0976509			cg05323725	0.287	0.0302678	0.989682			cg25635805	0.302	0.0213178	0.993264			cg11704352	-0.306	0.0196417	0.99974			cg10358197	-0.296	0.0242105	0.989			cg12960154	-0.355	0.00623552	0.489183			cg18696692	-0.347	0.00770988	0.48815			cg17949969	-0.301	0.0217358	0.982947
cg04898487	0.411	0.00148545	0.0976509			cg20791945	0.282	0.0335765	0.989682			cg06982745	0.301	0.0219037	0.993264			cg02540212	0.293	0.0256402	0.99974			cg26740905	-0.28	0.0332586	0.989			cg05717473	0.355	0.00630623	0.489183			cg05036314	-0.343	0.0083859	0.48815			cg06779110	0.301	0.0219003	0.982947
cg25366903	0.407	0.00166766	0.0976509			cg21228500	0.273	0.0400282	0.989682			cg00048743	0.299	0.0224754	0.993264			cg12915861	0.285	0.0302456	0.99974			cg26667123	0.274	0.0374008	0.989			cg25938523	0.342	0.00860525	0.493765			cg01960936	0.339	0.0091573	0.48815			cg07699939	-0.3	0.0223304	0.982947
cg07094475	0.401	0.00196942	0.0976509			cg01828733	-0.271	0.0413477	0.989682			cg14624451	0.293	0.0256055	0.993264			cg17650274	0.283	0.0314129	0.99974			cg03999491	-0.27	0.0406896	0.989			cg09856045	-0.339	0.0092681	0.493765			cg06982745	-0.335	0.0100877	0.48815			cg13513532	-0.292	0.0260072	0.982947
cg10613701	0.394	0.00241945	0.0976509			cg17722823	0.265	0.0465227	0.989682			cg24640735	-0.287	0.0286541	0.993264			cg05215925	-0.281	0.0327497	0.99974			cg22882563	0.259	0.0500769	0.989			cg11612266	-0.335	0.0102726	0.493765			cg02181920	-0.334	0.0104706	0.48815			cg25623522	-0.289	0.0278254	0.982947
cg14928057	0.392	0.00258672	0.0976509			cg25543768	-0.258	0.0524684	0.989682			cg06899044	-0.284	0.0309837	0.993264			cg19188182	0.28	0.0332593	0.99974			cg12308723	0.249	0.0597918	0.989			cg11646428	-0.329	0.0117295	0.493765			cg09403666	-0.332	0.0108383	0.48815			cg26106948	-0.284	0.030728	0.982947
cg27297722	0.39	0.00273765	0.0976509			cg27329188	0.257	0.053653	0.989682			cg09208611	0.262	0.0471994	0.993264			cg14624451	0.276	0.0360987	0.99974			cg08585614	0.248	0.0601692	0.989			cg15134685	0.328	0.0118991	0.493765			cg13513532	-0.331	0.0110836	0.48815			cg10023454	-0.283	0.0315947	0.982947
cg04762004	-0.388	0.00283062	0.0976509			cg15130894	0.256	0.0546769	0.989682			cg15850479	0.26	0.0484678	0.993264			cg01119259	0.269	0.0412119	0.99974			cg11704352	-0.248	0.0603165	0.989			cg01119259	0.321	0.0140672	0.493765			cg07409443	0.329	0.0116868	0.48815			cg10928404	-0.274	0.0376609	0.982947
cg16498409	0.385	0.00313618	0.0976509			cg01119259	0.253	0.0578114	0.989682			cg11704352	-0.256	0.0519642	0.993264			cg00237475	0.268	0.04234	0.99974			cg12960154	-0.247	0.0618825	0.989			cg04966191	0.317	0.015397	0.493765			cg11612266	0.316	0.0155616	0.603568			cg03836281	-0.27	0.0404568	0.982947
cg23524195	0.382	0.00335658	0.0976509			cg09938098	0.251	0.0596299	0.989682			cg07854296	-0.252	0.0558553	0.993264			cg12825580	-0.264	0.045616	0.99974			cg24509560	-0.244	0.065251	0.989			cg02664109	0.316	0.015641	0.493765			cg25623522	-0.297	0.0235188	0.743482			cg19447113	-0.267	0.0423854	0.982947
cg09562045	0.38	0.0035097	0.0976509			cg14312268	0.251	0.0598703	0.989682			cg06118609	-0.252	0.0564656	0.993264			cg10358197	-0.262	0.0470341	0.99974			cg17722823	-0.24	0.0694405	0.989			cg07872108	-0.314	0.016315	0.493765			cg00237475	-0.294	0.0248702	0.743482			cg14328442	0.265	0.0440049	0.982947
cg18584618	-0.379	0.00363316	0.0976509			cg17412654	0.243	0.0686995	0.989682			cg27329188	-0.248	0.0605329	0.993264			cg25714956	0.26	0.0490668	0.99974			cg01586682	-0.232	0.0790634	0.989			cg24629376	-0.312	0.0171871	0.493765			cg18652683	-0.294	0.0251142	0.743482			cg12960154	-0.262	0.0465952	0.982947
cg21694941	0.378	0.00370372	0.0976509			cg01799062	-0.241	0.0705787	0.989682			cg22882563	0.243	0.0659388	0.993264			cg14247008	0.258	0.0504212	0.99974			cg06982745	0.232	0.0799	0.989			cg20481636	0.311	0.0173794	0.493765			cg25938523	-0.286	0.0293526	0.743482			cg06756413	0.262	0.0473168	0.982947
cg01106366	0.378	0.00378762	0.0976509			cg08893351	-0.237	0.0762632	0.989682			cg11065621	-0.237	0.073042	0.993264			cg04157263	-0.256	0.0525825	0.99974			cg00048743	0.231	0.0812178	0.989			cg21153696	0.309	0.0181013	0.493765			cg06317241	-0.284	0.0309971	0.743482			cg10076958	-0.261	0.0474876	0.982947
cg06834005	-0.376	0.00396553	0.0976509			cg07839933	0.234	0.0792014	0.989682			cg24509560	-0.235	0.0759268	0.993264			cg03659835	0.253	0.0550512	0.99974			cg15624795	-0.226	0.0885878	0.989			cg08740358	0.309	0.0181866	0.493765			cg06865642	0.283	0.0311868	0.743482			cg06395425	-0.253	0.0549703	0.982947
cg08585614	0.374	0.0041932	0.0976509			cg10500641	-0.234	0.0798052	0.989682			cg19949955	0.229	0.0837455	0.993264			cg20881910	-0.252	0.056041	0.99974			cg11931253	0.218	0.100699	0.989			cg23063243	-0.299	0.0224244	0.563476			cg10023454	-0.282	0.0318793	0.743482			cg05036314	-0.251	0.0575472	0.982947
cg22733133	0.368	0.00482663	0.0976509			cg01163237	-0.234	0.0800279	0.989682			cg01359081	-0.228	0.0850754	0.993264			cg25635805	0.247	0.0612504	0.99974			cg19571266	-0.216	0.102719	0.989			cg25651783	0.299	0.0228296	0.563476			cg07193023	-0.282	0.0319349	0.743482			cg15196035	-0.248	0.0600295	0.982947
cg21151644	0.366	0.00506052	0.0976509			cg19861048	0.233	0.0814946	0.989682			cg11646428	0.225	0.0896265	0.993264			cg16400492	-0.245	0.0639981	0.99974			cg06118609	-0.216	0.103539	0.989			cg07254706	-0.294	0.0250713	0.5919			cg22112051	-0.28	0.0329534	0.743482			cg25938523	-0.236	0.0748765	0.982947
cg03659835	0.366	0.00508525	0.0976509			cg17767192	-0.231	0.0842219	0.989682			cg22845765	0.225	0.0899108	0.993264			cg04849378	-0.243	0.0655719	0.99974			cg17650274	0.215	0.105085	0.989			cg22378085	0.291	0.0267761	0.605809			cg08267489	-0.278	0.0343292	0.743482			cg16400492	0.232	0.0792931	0.982947
cg14411504	0.366	0.00509723	0.0976509			cg11559480	0.229	0.0866072	0.989682			cg20412589	-0.223	0.0931973	0.993264			cg23637385	0.242	0.0673671	0.99974			cg01302572	-0.215	0.10553	0.989			cg12825580	-0.284	0.0308219	0.613934			cg24739157	0.273	0.0377827	0.743482			cg23097429	-0.231	0.0811698	0.982947
cg17718664	-0.363	0.00551477	0.0976509			cg25985168	0.227	0.0892045	0.989682			cg11780785	-0.221	0.0953954	0.993264			cg09801894	-0.242	0.0676252	0.99974			cg06513106	-0.213	0.107881	0.989			cg06086465	0.284	0.0309261	0.613934			cg22845765	-0.273	0.0379625	0.743482			cg03697708	0.23	0.0817629	0.982947
cg17657296	0.362	0.00560358	0.0976509			cg10928404	-0.227	0.0896291	0.989682			cg17650274	0.22	0.0968395	0.993264			cg16053716	0.242	0.0677051	0.99974			cg15850479	0.213	0.108108	0.989			cg05911191	0.281	0.0325182	0.613934			cg11059720	-0.273	0.0384127	0.743482			cg00378211	-0.23	0.0824202	0.982947
cg09801894	-0.36	0.00589261	0.0976509			cg06779110	0.226	0.0903134	0.989682			cg02540212	0.219	0.0991512	0.993264			cg00048743	0.238	0.0715761	0.99974			cg11700298	-0.211	0.111441	0.989			cg14646893	0.279	0.0338498	0.613934			cg11661326	0.271	0.0396912	0.743482			cg01236932	-0.229	0.0844344	0.982947
cg00237475	0.359	0.00608691	0.0976509			cg01359081	0.226	0.0907621	0.989682			cg01960936	-0.217	0.101969	0.993264			cg25985168	0.235	0.0754011	0.99974			cg06834005	0.21	0.113088	0.989			cg23637385	0.278	0.0345877	0.613934			cg02789991	-0.27	0.0400589	0.743482			cg11059720	-0.228	0.0846122	0.982947
cg25792389	-0.358	0.00617776	0.0976509			cg00099976	0.224	0.0933999	0.989682			cg11913577	0.216	0.10367	0.993264			cg14328442	-0.234	0.0771241	0.99974			cg20741580	-0.21	0.114229	0.989			cg26194477	-0.277	0.0356017	0.613934			cg16009558	-0.269	0.0410763	0.743482			cg06531778	0.228	0.0850174	0.982947
cg15196035	0.358	0.00626717	0.0976509			cg18705155	0.223	0.0962007	0.989682			cg17851928	0.212	0.109295	0.993264			cg15362261	-0.229	0.0834878	0.99974			cg05911191	-0.209	0.114838	0.989			cg00169030	0.275	0.0368494	0.613934			cg17722823	-0.262	0.0472776	0.794494			cg11612266	0.228	0.085859	0.982947
cg25599129	0.356	0.00651632	0.0976509			cg08991339	0.222	0.0964235	0.989682			cg00099976	-0.21	0.112919	0.993264			cg06612491	0.228	0.0851265	0.99974			cg16883805	0.209	0.11536	0.989			cg15624795	-0.274	0.0371188	0.613934			cg19788727	-0.261	0.0482018	0.794494			cg10636246	-0.225	0.089775	0.982947
cg06292076	0.356	0.00665105	0.0976509			cg23176577	0.221	0.0986223	0.989682			cg02881274	0.209	0.115534	0.993264			cg18820800	-0.224	0.0914139	0.99974			cg06499698	-0.208	0.117947	0.989			cg03120983	0.274	0.0373109	0.613934			cg20881910	0.252	0.0563159	0.794494			cg11646428	-0.223	0.0920074	0.982947
cg03803009	-0.353	0.00704004	0.0976509			cg08498254	0.218	0.103325	0.989682			cg14247008	0.209	0.115977	0.993264			cg11913577	0.222	0.093348	0.99974			cg04966191	0.205	0.122601	0.989			cg05835247	-0.271	0.0395846	0.622708			cg12777106	-0.252	0.0567808	0.794494			cg11065621	0.221	0.0947593	0.982947
cg19444859	0.353	0.00704293	0.0976509			cg03659835	0.218	0.104079	0.989682			cg06513106	-0.208	0.117591	0.993264			cg01302572	-0.218	0.100243	0.99974			cg15355590	-0.2	0.131797	0.989			cg07784975	0.27	0.0407713	0.622708			cg07699939	-0.25	0.0583359	0.794494			cg03803009	-0.218	0.0994717	0.982947
cg13484357	0.353	0.0070865	0.0976509			cg08247938	0.217	0.104995	0.989682			cg25985168	0.207	0.118574	0.993264			cg20412589	-0.214	0.106156	0.99974			cg19447113	0.2	0.132589	0.989			cg25714956	0.268	0.0416654	0.622708			cg03027241	-0.249	0.0591649	0.794494			cg11422237	-0.218	0.0995634	0.982947
cg11059720	0.353	0.00710875	0.0976509			cg07415998	-0.213	0.111498	0.989682			cg17795258	0.2	0.131704	0.993264			cg20481636	0.213	0.108256	0.99974			cg03027241	-0.199	0.133528	0.989			cg23186927	-0.267	0.0424313	0.622708			cg20557107	0.247	0.0612335	0.794494			cg06834005	-0.217	0.101203	0.982947
cg06902379	-0.351	0.00734659	0.0976509			cg27653881	0.212	0.113129	0.989682			cg15196035	0.2	0.132866	0.993264			cg03120983	0.207	0.118496	0.99974			cg06466782	-0.199	0.13497	0.989			cg16400492	-0.263	0.0460563	0.65812			cg18506018	-0.247	0.0616264	0.794494			cg27158462	-0.216	0.103237	0.982947
cg06779110	0.35	0.00754329	0.0976509			cg05961429	-0.211	0.114436	0.989682			cg10358197	-0.199	0.135018	0.993264			cg02881274	0.207	0.118785	0.99974			cg04849378	-0.198	0.135517	0.989			cg01450566	0.256	0.0526715	0.692439			cg10076958	-0.247	0.0616437	0.794494			cg09018444	0.215	0.104757	0.982947
cg18696692	0.348	0.00802497	0.0976509			cg16009558	-0.211	0.115404	0.989682			cg08585614	0.197	0.137586	0.993264			cg05717473	0.207	0.119774	0.99974			cg08815506	-0.197	0.137321	0.989			cg16968098	0.253	0.0553071	0.692439			cg08045176	-0.244	0.064598	0.794494			cg08085567	-0.214	0.10598	0.982947
cg15207669	-0.348	0.00805363	0.0976509			cg23637385	0.211	0.115833	0.989682			cg20297402	-0.197	0.139243	0.993264			cg15624795	-0.206	0.120176	0.99974			cg03637381	-0.197	0.138308	0.989			cg10928404	-0.253	0.0557113	0.692439			cg09801894	0.244	0.0651901	0.794494			cg19238654	0.213	0.108549	0.982947
cg15336559	0.347	0.00815715	0.0976509			cg03412618	0.21	0.117178	0.989682			cg13484357	0.196	0.140945	0.993264			cg15196035	0.206	0.121166	0.99974			cg20433858	-0.193	0.146141	0.989			cg07491676	0.251	0.0571893	0.692439			cg07156389	-0.243	0.0665228	0.794494			cg17412654	0.211	0.111929	0.982947
cg07300558	0.345	0.00863704	0.0976509			cg07336099	-0.207	0.122017	0.989682			cg19250417	-0.194	0.144065	0.993264			cg15850479	0.205	0.122026	0.99974			cg24640735	-0.192	0.147986	0.989			cg04762004	-0.251	0.0577211	0.692439			cg27332647	-0.242	0.0671146	0.794494			cg07769074	0.211	0.111941	0.982947
cg27297893	0.345	0.00865088	0.0976509			cg00168783	0.205	0.125541	0.989682			cg06756413	-0.19	0.152817	0.993264			cg12960154	-0.205	0.122291	0.99974			cg16400492	-0.192	0.148462	0.989			cg01360586	-0.25	0.0578838	0.692439			cg13565656	-0.241	0.0687126	0.794494			cg12777106	-0.208	0.117952	0.982947
cg14480194	0.344	0.00880514	0.0976509			cg23965848	0.205	0.126796	0.989682			cg24053165	0.19	0.153005	0.993264			cg02481237	-0.202	0.127634	0.99974			cg18881641	0.19	0.152056	0.989			cg09801894	-0.249	0.0595006	0.692439			cg14805211	0.24	0.0698734	0.794494			cg22733133	0.207	0.118277	0.982947
cg08045176	0.341	0.00952678	0.0976509			cg09384872	-0.203	0.130361	0.989682			cg06466782	-0.19	0.153387	0.993264			cg25938523	0.2	0.131363	0.99974			cg16025624	-0.189	0.154868	0.989			cg24434987	-0.248	0.0602502	0.692439			cg27040795	0.235	0.0755056	0.794494			cg00237475	-0.207	0.118912	0.982947
cg15355590	0.339	0.00984511	0.0976509			cg14645317	0.202	0.132445	0.989682			cg15355590	-0.189	0.156129	0.993264			cg11931253	0.198	0.136404	0.99974			cg00995902	-0.189	0.155944	0.989			cg19088627	0.247	0.061335	0.692439			cg17470674	-0.235	0.0756701	0.794494			cg14480194	-0.207	0.119837	0.982947
cg03692700	0.339	0.00987526	0.0976509			cg16883805	0.201	0.134778	0.989682			cg22733133	-0.185	0.163561	0.993264			cg04966191	0.193	0.147157	0.99974			cg19444859	-0.186	0.162245	0.989			cg19949955	-0.245	0.0634638	0.692439			cg27418099	-0.235	0.0756831	0.794494			cg09403666	-0.206	0.120601	0.982947
cg02625764	-0.339	0.00988838	0.0976509			cg16400492	-0.2	0.135067	0.989682			cg06317241	0.185	0.165037	0.993264			cg06865642	-0.192	0.148656	0.99974			cg23965848	-0.185	0.164271	0.989			cg08585614	0.245	0.0638722	0.692439			cg12537690	-0.235	0.0759546	0.794494			cg07300060	0.205	0.122446	0.982947
cg21153696	0.339	0.00997166	0.0976509			cg06118609	0.198	0.140443	0.989682			cg12308723	0.184	0.165863	0.993264			cg13484357	0.192	0.149283	0.99974			cg02538553	-0.185	0.164851	0.989			cg16132610	0.245	0.064256	0.692439			cg15624795	0.233	0.0789695	0.794494			cg13306032	-0.205	0.12285	0.982947
cg25543768	-0.337	0.0103587	0.0976509			cg03999491	-0.197	0.142453	0.989682			cg16099227	-0.184	0.167725	0.993264			cg18506018	0.19	0.153692	0.99974			cg00268989	-0.184	0.16769	0.989			cg20862447	-0.244	0.0653702	0.692439			cg12915861	-0.232	0.0794127	0.794494			cg05084077	-0.205	0.123186	0.982947
cg04697094	0.337	0.0104114	0.0976509			cg09562045	0.197	0.142888	0.989682			cg20481636	0.184	0.16788	0.993264			cg16099227	-0.189	0.156383	0.99974			cg06779110	-0.183	0.17029	0.989			cg05246098	0.243	0.0663109	0.692439			cg26187965	-0.231	0.0804959	0.794494			cg12535380	0.205	0.123541	0.982947
cg19949955	0.337	0.010421	0.0976509			cg03835061	0.196	0.143203	0.989682			cg21151644	-0.183	0.169631	0.993264			cg06039355	0.188	0.157218	0.99974			cg22733133	-0.182	0.172397	0.989			cg25235848	0.24	0.0694035	0.694591			cg13380669	0.231	0.0808065	0.794494			cg14510632	0.204	0.124234	0.982947
cg11539857	0.336	0.0105074	0.0976509			cg15134685	0.196	0.143221	0.989682			cg23176577	-0.183	0.169682	0.993264			cg08736267	0.184	0.16696	0.99974			cg14989351	-0.181	0.173652	0.989			cg26106948	-0.238	0.0719672	0.694591			cg10928404	-0.229	0.0837759	0.794494			cg26131670	-0.204	0.124431	0.982947
cg15198098	-0.336	0.01064	0.0976509			cg21169617	0.196	0.14401	0.989682			cg23097429	0.183	0.169908	0.993264			cg05084077	-0.182	0.171412	0.99974			cg01735366	-0.18	0.176082	0.989			cg20180447	0.236	0.07405	0.694591			cg14328442	0.229	0.0843518	0.794494			cg02689506	-0.204	0.124506	0.982947
cg14796682	0.335	0.0107658	0.0976509			cg22378085	0.195	0.145083	0.989682			cg04849378	-0.179	0.177897	0.993264			cg06899044	-0.18	0.175265	0.99974			cg20514991	-0.179	0.178865	0.989			cg22882563	0.235	0.0758225	0.694591			cg08085567	-0.227	0.0862141	0.794494			cg05519816	0.203	0.125531	0.982947
cg13380669	-0.335	0.0109677	0.0976509			cg06982745	-0.195	0.145571	0.989682			cg19188182	0.179	0.178616	0.993264			cg01179012	0.178	0.181297	0.99974			cg23637385	0.177	0.182586	0.989			cg14255471	-0.235	0.0762831	0.694591			cg06292076	-0.227	0.0870841	0.794494			cg23688510	0.203	0.126016	0.982947
cg06897442	0.334	0.0110428	0.0976509			cg26667123	0.194	0.147344	0.989682			cg09571713	0.179	0.18002	0.993264			cg03917817	-0.177	0.184918	0.99974			cg21928411	-0.176	0.185983	0.989			cg03803009	-0.234	0.0772959	0.694591			cg20159490	-0.225	0.0889192	0.794494			cg23523251	-0.203	0.126666	0.982947
cg11624322	0.334	0.0110431	0.0976509			cg00397976	0.193	0.15054	0.989682			cg14510632	-0.178	0.180635	0.993264			cg19402371	0.177	0.185015	0.99974			cg24883664	0.174	0.191363	0.989			cg03999491	-0.234	0.0776437	0.694591			cg19188182	-0.225	0.0901496	0.794494			cg03369262	0.202	0.127776	0.982947
cg12346369	0.334	0.0110704	0.0976509			cg26194477	-0.193	0.150922	0.989682			cg14328442	-0.177	0.183707	0.993264			cg17310600	0.176	0.186593	0.99974			cg03120983	0.173	0.194351	0.989			cg06612491	0.232	0.0793579	0.694591			cg17795258	-0.224	0.0906172	0.794494			cg17470325	-0.202	0.129162	0.982947
cg19188182	0.333	0.0112738	0.0976509			cg01735366	0.193	0.151043	0.989682			cg02427547	-0.177	0.184722	0.993264			cg03015790	0.176	0.186707	0.99974			cg09605634	-0.172	0.197592	0.989			cg05337045	0.232	0.0795199	0.694591			cg06779110	0.224	0.0910633	0.794494			cg12924548	-0.201	0.130871	0.982947
cg22916722	0.333	0.0113977	0.0976509			cg02427547	0.193	0.151069	0.989682			cg16400492	-0.176	0.185196	0.993264			cg07699939	0.176	0.187344	0.99974			cg03110167	0.171	0.198188	0.989			cg04785543	-0.231	0.0816176	0.694591			cg00091760	-0.224	0.0913678	0.794494			cg04762004	-0.2	0.1313	0.982947
cg16053716	0.332	0.0117502	0.0976509			cg24996738	0.192	0.152565	0.989682			cg09558547	-0.176	0.18662	0.993264			cg24883664	0.173	0.194136	0.99974			cg02625764	0.171	0.198633	0.989			cg11590213	0.231	0.0817274	0.694591			cg18705155	-0.223	0.0921789	0.794494			cg02320784	-0.199	0.133636	0.982947
cg08736267	0.331	0.0118095	0.0976509			cg08585614	0.192	0.153196	0.989682			cg12703358	0.175	0.189481	0.993264			cg09605634	-0.172	0.196306	0.99974			cg27114644	-0.171	0.198704	0.989			cg25662926	0.23	0.0818671	0.694591			cg03894490	0.219	0.0978362	0.817641			cg11913577	0.199	0.133711	0.982947
cg27040795	-0.331	0.011995	0.0976509			cg11809958	0.191	0.154675	0.989682			cg15732107	0.174	0.19143	0.993264			cg18881641	0.172	0.19724	0.99974			cg18820800	-0.171	0.200079	0.989			cg04119462	0.227	0.0870104	0.720182			cg19453059	-0.219	0.097876	0.817641			cg16009558	-0.199	0.134673	0.982947
cg20412589	-0.33	0.0121709	0.0976509			cg17795258	-0.191	0.155381	0.989682			cg05519816	-0.173	0.193699	0.993264			cg14348757	-0.172	0.197527	0.99974			cg02664109	0.169	0.205235	0.989			cg06331333	-0.226	0.0875359	0.720182			cg09506172	-0.218	0.0994717	0.818381			cg00168783	0.198	0.135282	0.982947
cg26740905	0.33	0.0121896	0.0976509			cg18698214	0.19	0.157356	0.989682			cg10670310	0.173	0.193722	0.993264			cg01660630	0.172	0.197645	0.99974			cg01799062	-0.168	0.206608	0.989			cg09506172	0.225	0.0901226	0.730396			cg04221117	0.215	0.104631	0.836979			cg16236725	-0.194	0.144544	0.982947
cg24053165	0.33	0.0122288	0.0976509			cg00091760	0.186	0.164864	0.989682			cg07950002	-0.173	0.194365	0.993264			cg27114644	-0.169	0.205768	0.99974			cg04157263	-0.168	0.207477	0.989			cg08991339	0.223	0.0928227	0.741217			cg12807419	-0.212	0.110557	0.836979			cg11809958	0.193	0.146268	0.982947
cg05323725	0.329	0.012502	0.0983477			cg22733133	0.186	0.165519	0.989682			cg19444859	-0.172	0.195525	0.993264			cg15207669	-0.166	0.213468	0.99974			cg14328442	-0.167	0.209083	0.989			cg27114644	-0.22	0.09741	0.758951			cg03110167	-0.211	0.111249	0.836979			cg07151117	0.193	0.147148	0.982947
cg18705155	0.328	0.0126783	0.0983477			cg19453059	-0.184	0.169932	0.989682			cg21784169	-0.172	0.197245	0.993264			cg09473315	0.166	0.214103	0.99974			cg03412618	-0.167	0.210579	0.989			cg16810605	-0.219	0.097839	0.758951			cg09938098	0.21	0.113897	0.836979			cg25235848	-0.193	0.147568	0.982947
cg11842783	-0.327	0.0131707	0.100728			cg01125366	-0.183	0.173179	0.989682			cg00237475	0.172	0.1978	0.993264			cg15728909	-0.166	0.214369	0.99974			cg11913577	0.167	0.21128	0.989			cg00721771	0.217	0.101645	0.771528			cg24883664	-0.21	0.114004	0.836979			cg11712506	0.192	0.148566	0.982947
cg25662926	0.325	0.0135873	0.102471			cg08764451	0.183	0.173308	0.989682			cg06656233	0.171	0.198472	0.993264			cg02503796	-0.165	0.214562	0.99974			cg17403995	-0.167	0.211346	0.989			cg10757144	0.216	0.102688	0.771528			cg09349604	-0.208	0.116747	0.836979			cg07005242	0.192	0.14895	0.982947
cg11585805	0.322	0.0145411	0.107268			cg07935924	0.182	0.174981	0.989682			cg13167214	0.17	0.201981	0.993264			cg20741580	-0.165	0.214992	0.99974			cg09571713	0.166	0.212585	0.989			cg03370491	-0.216	0.103723	0.771528			cg12960154	-0.208	0.11745	0.836979			cg05884706	-0.192	0.149515	0.982947
cg09018444	0.322	0.0146185	0.107268			cg27418099	-0.181	0.176669	0.989682			cg03015790	0.17	0.202025	0.993264			cg13167214	0.165	0.21503	0.99974			cg02481237	-0.166	0.212691	0.989			cg27538194	-0.212	0.109323	0.802193			cg06902379	0.208	0.117676	0.836979			cg01125366	-0.191	0.150882	0.982947
cg11173404	0.321	0.015011	0.107284			cg16132610	0.181	0.177355	0.989682			cg01265531	-0.17	0.203162	0.993264			cg01813335	0.164	0.217621	0.99974			cg13565656	0.165	0.216801	0.989			cg03110167	0.211	0.112239	0.80337			cg12924548	-0.206	0.121255	0.836979			cg27297893	0.19	0.154157	0.982947
cg24366127	0.32	0.0152486	0.107284			cg06089606	-0.179	0.183021	0.989682			cg05037556	-0.169	0.203536	0.993264			cg06902379	-0.163	0.221283	0.99974			cg08620817	-0.165	0.217199	0.989			cg09473315	0.21	0.11378	0.80337			cg22492024	0.205	0.122768	0.836979			cg17795258	-0.188	0.157523	0.982947
cg08991339	0.32	0.0153552	0.107284			cg14805211	-0.177	0.187383	0.989682			cg07415998	0.169	0.205448	0.993264			cg20159490	0.163	0.222279	0.99974			cg03767475	-0.163	0.220383	0.989			cg20433858	-0.21	0.113922	0.80337			cg05884706	-0.203	0.12563	0.836979			cg24883664	-0.188	0.158566	0.982947
cg01119259	0.319	0.0154109	0.107284			cg21151644	0.175	0.192741	0.989682			cg14850764	0.167	0.209026	0.993264			cg05246098	0.161	0.226007	0.99974			cg19188182	0.162	0.225492	0.989			cg15196035	0.208	0.117226	0.816075			cg21151644	-0.202	0.127586	0.836979			cg26085804	0.187	0.159363	0.982947
cg26194477	-0.318	0.0159842	0.109866			cg04762004	-0.174	0.19425	0.989682			cg07300060	0.166	0.212727	0.993264			cg09340511	0.161	0.228337	0.99974			cg22764700	-0.16	0.228985	0.989			cg05342276	0.206	0.121416	0.833011			cg18867698	-0.202	0.128895	0.836979			cg21694941	0.187	0.159835	0.982947
cg22882563	0.316	0.0165627	0.111878			cg18652683	0.174	0.194339	0.989682			cg10620318	-0.165	0.216691	0.993264			cg24509560	-0.16	0.229513	0.99974			cg23176577	-0.159	0.231763	0.989			cg14066715	0.205	0.122727	0.833011			cg06756413	0.201	0.130492	0.836979			cg01106366	0.187	0.159986	0.982947
cg18506018	0.315	0.0168815	0.111878			cg05835247	-0.174	0.196083	0.989682			cg16413023	-0.164	0.218617	0.993264			cg20509944	-0.16	0.229739	0.99974			cg06612491	0.158	0.235788	0.989			cg01828733	-0.204	0.125011	0.836558			cg09919193	-0.201	0.130593	0.836979			cg01960936	0.186	0.163174	0.982947
cg04554240	0.315	0.0170466	0.111878			cg20286810	0.173	0.198235	0.989682			cg09908879	0.164	0.220024	0.993264			cg16810605	-0.16	0.23109	0.99974			cg01360586	-0.158	0.236355	0.989			cg08195038	0.202	0.127448	0.836558			cg16099227	0.198	0.135825	0.836979			cg08505307	-0.185	0.164036	0.982947
cg13000427	0.315	0.017101	0.111878			cg02881274	0.171	0.20257	0.989682			cg06865642	-0.163	0.222608	0.993264			cg14312268	0.16	0.231259	0.99974			cg24434987	-0.157	0.24058	0.989			cg04849378	-0.202	0.129096	0.836558			cg09340511	-0.197	0.13749	0.836979			cg07254706	-0.185	0.164914	0.982947
cg07769074	0.313	0.0176916	0.113325			cg07950002	0.171	0.202977	0.989682			cg06612491	0.16	0.228963	0.993264			cg01960936	-0.159	0.233126	0.99974			cg15134685	0.156	0.241083	0.989			cg20926288	0.201	0.129412	0.836558			cg04804542	-0.196	0.140472	0.836979			cg11587118	0.184	0.166062	0.982947
cg10670310	0.312	0.0180296	0.113325			cg09558547	0.17	0.204859	0.989682			cg04898487	0.159	0.232021	0.993264			cg01799062	-0.156	0.242166	0.99974			cg21006834	-0.156	0.242799	0.989			cg19571266	-0.2	0.132479	0.846308			cg19787000	-0.195	0.142112	0.836979			cg07491676	0.183	0.168424	0.982947
cg19453059	0.312	0.0180986	0.113325			cg09493063	0.17	0.205175	0.989682			cg05835247	0.158	0.23527	0.993264			cg26740481	-0.155	0.245501	0.99974			cg12946179	-0.156	0.243508	0.989			cg02789991	-0.198	0.137006	0.865051			cg08510483	0.192	0.148472	0.836979			cg14646893	0.181	0.173019	0.982947
cg09384872	-0.312	0.018157	0.113325			cg16575363	0.17	0.205449	0.989682			cg25379995	0.158	0.23601	0.993264			cg26194477	-0.155	0.246616	0.99974			cg00099976	-0.155	0.244634	0.989			cg15207669	-0.196	0.14093	0.868017			cg24366127	-0.191	0.150212	0.836979			cg03950253	-0.181	0.17402	0.982947
cg13565656	0.311	0.0186196	0.114891			cg10757144	0.17	0.205459	0.989682			cg13580649	0.158	0.236409	0.993264			cg03370491	-0.155	0.246818	0.99974			cg24739157	0.155	0.245518	0.989			cg23524195	0.195	0.143394	0.868017			cg06499698	-0.191	0.151131	0.836979			cg17767192	-0.181	0.17496	0.982947
cg04966191	0.31	0.0190933	0.115333			cg00976036	0.169	0.207765	0.989682			cg16053716	0.157	0.238904	0.993264			cg13565656	0.153	0.251181	0.99974			cg11624322	-0.155	0.245719	0.989			cg14312268	0.194	0.144326	0.868017			cg15196035	-0.19	0.152621	0.836979			cg16047765	-0.18	0.176613	0.982947
cg02187468	0.31	0.0191159	0.115333			cg05337045	0.168	0.211885	0.989682			cg23965848	-0.157	0.239602	0.993264			cg10076958	-0.153	0.251604	0.99974			cg19250417	-0.155	0.246513	0.989			cg14777214	-0.193	0.146556	0.868017			cg24987100	-0.19	0.153673	0.836979			cg08303283	-0.178	0.181321	0.982947
cg15362261	-0.308	0.0198651	0.115464			cg17851928	-0.168	0.212122	0.989682			cg11580948	0.157	0.239996	0.993264			cg16883805	0.151	0.258336	0.99974			cg06531778	-0.154	0.247402	0.989			cg15270150	-0.193	0.146624	0.868017			cg10940210	-0.189	0.154793	0.836979			cg12915861	-0.177	0.1836	0.982947
cg25041852	0.307	0.0200429	0.115464			cg14646893	0.168	0.21216	0.989682			cg20741580	-0.157	0.240471	0.993264			cg06531778	-0.151	0.258468	0.99974			cg14411504	-0.153	0.252817	0.989			cg09340511	0.193	0.147067	0.868017			cg15270150	-0.189	0.155152	0.836979			cg25662926	0.177	0.184447	0.982947
cg23688510	0.307	0.0201181	0.115464			cg09473315	0.167	0.213086	0.989682			cg06395425	0.157	0.240656	0.993264			cg13306032	0.15	0.261077	0.99974			cg06902379	-0.152	0.254501	0.989			cg02540212	0.192	0.149404	0.872329			cg10636246	-0.189	0.155902	0.836979			cg15336559	0.176	0.185405	0.982947
cg04633141	0.307	0.0201752	0.115464			cg10076958	-0.167	0.213513	0.989682			cg21169617	-0.156	0.241355	0.993264			cg07254706	-0.15	0.261572	0.99974			cg05717473	0.151	0.25661	0.989			cg13569479	-0.191	0.152024	0.87257			cg15728909	-0.187	0.15879	0.836979			cg08815506	0.176	0.186117	0.982947
cg23366191	0.307	0.0202009	0.115464			cg05084077	-0.165	0.219409	0.989682			cg17722823	-0.156	0.242116	0.993264			cg20557107	-0.15	0.262403	0.99974			cg22008772	-0.15	0.26028	0.989			cg27158462	-0.19	0.15266	0.87257			cg02664109	-0.187	0.159213	0.836979			cg02664109	-0.176	0.186579	0.982947
cg17692689	0.305	0.0210964	0.119327			cg05215925	-0.165	0.221118	0.989682			cg09605634	-0.154	0.248298	0.993264			cg26274304	0.149	0.263437	0.99974			cg19861048	-0.15	0.26208	0.989			cg18506018	0.189	0.154424	0.873462			cg00721771	0.187	0.160009	0.836979			cg01265531	0.175	0.188986	0.982947
cg12703358	0.303	0.0220642	0.123514			cg00820961	0.164	0.222086	0.989682			cg25714956	0.153	0.250455	0.993264			cg14646893	0.149	0.264307	0.99974			cg03950253	0.15	0.262238	0.989			cg01163237	-0.188	0.156859	0.874967			cg24434987	0.187	0.160242	0.836979			cg09340511	-0.173	0.19339	0.982947
cg03999491	-0.3	0.0233092	0.129152			cg25651783	0.164	0.223544	0.989682			cg19447113	0.152	0.254873	0.993264			cg19571266	-0.148	0.266827	0.99974			cg09558547	-0.149	0.264212	0.989			cg20881910	-0.188	0.157913	0.874967			cg09908879	-0.185	0.163657	0.836979			cg25379995	-0.172	0.196303	0.982947
cg08085567	0.298	0.0241983	0.132724			cg07409443	-0.163	0.224398	0.989682			cg05246098	0.151	0.257958	0.993264			cg17412654	0.148	0.267636	0.99974			cg22867608	-0.147	0.269514	0.989			cg19788727	-0.185	0.163462	0.875098			cg10620318	0.185	0.16455	0.836979			cg19787000	-0.172	0.196921	0.982947
cg15134685	0.298	0.0244693	0.132868			cg24053165	0.163	0.226451	0.989682			cg09403666	0.151	0.258921	0.993264			cg05280133	0.148	0.267757	0.99974			cg00237475	0.147	0.270227	0.989			cg04330126	0.185	0.163734	0.875098			cg16400492	0.185	0.165053	0.836979			cg16968098	-0.17	0.201211	0.982947
cg01813335	0.296	0.0254611	0.136885			cg01226811	0.162	0.227998	0.989682			cg08764451	-0.151	0.259396	0.993264			cg07005242	0.147	0.271686	0.99974			cg16833566	-0.147	0.270498	0.989			cg23809497	0.185	0.163921	0.875098			cg23176577	-0.184	0.165997	0.836979			cg12308723	-0.17	0.201588	0.982947
cg16099227	-0.294	0.0266355	0.139465			cg05584605	0.162	0.229356	0.989682			cg06086465	-0.15	0.259965	0.993264			cg13569479	-0.146	0.274199	0.99974			cg08764451	-0.147	0.272124	0.989			cg02255236	-0.185	0.164383	0.875098			cg27114644	0.184	0.166248	0.836979			cg07409443	0.17	0.202813	0.982947
cg15270150	0.293	0.0270162	0.139465			cg20159490	0.161	0.232443	0.989682			cg26740905	-0.148	0.267388	0.993264			cg06466782	-0.145	0.276689	0.99974			cg25041852	-0.146	0.273843	0.989			cg13513532	0.183	0.168928	0.875291			cg10068793	0.184	0.167492	0.836979			cg16294687	-0.169	0.204506	0.982947
cg06865642	-0.293	0.027045	0.139465			cg19250417	0.16	0.23315	0.989682			cg02014416	-0.148	0.267414	0.993264			cg24739157	0.145	0.276981	0.99974			cg05962382	0.145	0.279142	0.989			cg19188182	0.182	0.170642	0.875291			cg03999491	-0.183	0.170315	0.836979			cg17713797	-0.167	0.209017	0.982947
cg08815506	0.293	0.0271782	0.139465			cg02664109	-0.16	0.233935	0.989682			cg17230007	-0.147	0.271092	0.993264			cg15134685	0.145	0.278036	0.99974			cg10670310	0.144	0.281957	0.989			cg07094475	0.181	0.173896	0.875291			cg16294687	-0.181	0.173537	0.836979			cg24629376	-0.167	0.209188	0.982947
cg04221117	-0.293	0.0272252	0.139465			cg08531890	-0.158	0.239344	0.989682			cg00397976	-0.147	0.271952	0.993264			cg27297722	0.144	0.279618	0.99974			cg05280133	0.143	0.283127	0.989			cg22676401	-0.179	0.179033	0.875291			cg07536570	-0.181	0.174518	0.836979			cg18698214	-0.167	0.209639	0.982947
cg08620817	0.292	0.0275199	0.139657			cg27297722	-0.157	0.242557	0.989682			cg12946179	-0.146	0.273757	0.993264			cg14168733	-0.144	0.280235	0.99974			cg25660521	-0.143	0.285432	0.989			cg23523251	-0.179	0.179172	0.875291			cg25635805	-0.179	0.177885	0.836979			cg04898487	-0.167	0.210851	0.982947
cg12958891	0.291	0.0278746	0.140147			cg23097429	-0.156	0.245477	0.989682			cg10023454	0.145	0.276245	0.993264			cg11590213	0.144	0.28244	0.99974			cg26274304	0.142	0.288569	0.989			cg02427547	0.178	0.181138	0.875291			cg22103909	-0.179	0.177918	0.836979			cg12537690	-0.166	0.213853	0.982947
cg03477860	0.29	0.0283879	0.140557			cg12650490	0.156	0.246009	0.989682			cg11215154	-0.145	0.277217	0.993264			cg15732107	0.143	0.28294	0.99974			cg08078122	-0.141	0.292097	0.989			cg14928057	0.176	0.185544	0.875291			cg04633141	-0.179	0.179325	0.836979			cg23524195	-0.165	0.216153	0.982947
cg20286810	0.29	0.0284737	0.140557			cg25938523	0.156	0.247559	0.989682			cg09312564	-0.145	0.277594	0.993264			cg27538194	-0.143	0.282946	0.99974			cg15299388	0.141	0.292159	0.989			cg16833566	-0.175	0.188863	0.875291			cg22676401	0.179	0.180018	0.836979			cg11912591	-0.165	0.21657	0.982947
cg01960936	-0.29	0.0288178	0.140825			cg19949955	-0.155	0.248848	0.989682			cg25366903	0.144	0.279853	0.993264			cg23965848	-0.142	0.286101	0.99974			cg01106366	-0.14	0.293875	0.989			cg18881641	0.175	0.189197	0.875291			cg19238654	0.178	0.180234	0.836979			cg23186927	-0.164	0.220006	0.982947
cg18552425	0.289	0.0290993	0.140825			cg25235848	0.155	0.249109	0.989682			cg14645317	-0.143	0.284641	0.993264			cg19088627	0.142	0.287504	0.99974			cg15362261	-0.14	0.294995	0.989			cg12924548	0.175	0.18932	0.875291			cg06656233	-0.178	0.18071	0.836979			cg22699447	-0.163	0.220144	0.982947
cg25651783	0.289	0.0293062	0.140825			cg08912051	-0.154	0.252311	0.989682			cg13569479	-0.143	0.284657	0.993264			cg02689506	0.142	0.288738	0.99974			cg07336099	-0.139	0.296651	0.989			cg25985168	0.174	0.190734	0.875291			cg12958891	-0.178	0.18238	0.836979			cg15624795	0.162	0.224484	0.982947
cg06039355	0.287	0.030161	0.141997			cg14348757	-0.154	0.252712	0.989682			cg02187468	0.143	0.285158	0.993264			cg09208611	0.141	0.290819	0.99974			cg21151644	-0.139	0.299015	0.989			cg14624451	0.174	0.191364	0.875291			cg01586682	-0.177	0.183226	0.836979			cg11780785	0.162	0.224561	0.982947
cg00657674	0.287	0.0303884	0.141997			cg03697708	0.154	0.253035	0.989682			cg14796682	-0.142	0.288459	0.993264			cg11580948	0.139	0.29679	0.99974			cg20286810	-0.139	0.299809	0.989			cg11422237	-0.173	0.193054	0.875291			cg01076387	-0.177	0.183399	0.836979			cg21851391	-0.162	0.22463	0.982947
cg18291014	-0.287	0.0304105	0.141997			cg13185377	0.153	0.255772	0.989682			cg09919193	0.142	0.288746	0.993264			cg06982745	0.139	0.297114	0.99974			cg05584605	-0.138	0.301174	0.989			cg11913577	0.173	0.193418	0.875291			cg03836281	-0.177	0.183503	0.836979			cg04966191	0.161	0.226088	0.982947
cg11580948	0.287	0.0305961	0.141997			cg14510632	0.152	0.259755	0.989682			cg11661326	0.142	0.289342	0.993264			cg02664109	0.139	0.299007	0.99974			cg20791945	0.138	0.301248	0.989			cg20986135	0.173	0.19344	0.875291			cg11646428	-0.177	0.184959	0.836979			cg27653881	-0.161	0.226178	0.982947
cg14624451	0.284	0.0324434	0.148651			cg27297893	0.152	0.260211	0.989682			cg27040795	-0.141	0.289633	0.993264			cg08045176	0.138	0.302495	0.99974			cg21169617	-0.138	0.301497	0.989			cg08510483	0.173	0.193743	0.875291			cg14168733	0.176	0.185935	0.836979			cg19453059	-0.161	0.226902	0.982947
cg03412618	0.283	0.0328338	0.148651			cg10831802	0.151	0.260695	0.989682			cg00378211	0.141	0.291609	0.993264			cg24640735	-0.137	0.305592	0.99974			cg24373647	0.138	0.301507	0.989			cg26207503	0.172	0.196785	0.875291			cg16883805	-0.175	0.188591	0.836979			cg10757144	0.161	0.22691	0.982947
cg08303283	-0.283	0.0328511	0.148651			cg23809497	0.151	0.262065	0.989682			cg05911191	-0.14	0.29394	0.993264			cg27040795	-0.136	0.307686	0.99974			cg18705155	-0.137	0.303748	0.989			cg14375205	0.172	0.19685	0.875291			cg16047765	-0.175	0.189815	0.836979			cg05896741	-0.16	0.230067	0.982947
cg09506172	0.282	0.0335281	0.149015			cg14880584	0.151	0.262233	0.989682			cg02503796	-0.14	0.294762	0.993264			cg14805211	-0.136	0.309366	0.99974			cg08498254	-0.137	0.304358	0.989			cg13484357	0.171	0.200254	0.875291			cg11539857	-0.175	0.1899	0.836979			cg03917817	0.159	0.23404	0.982947
cg27655158	0.282	0.0336556	0.149015			cg21006834	0.15	0.264542	0.989682			cg03027241	-0.14	0.294933	0.993264			cg20791945	0.135	0.31077	0.99974			cg09340511	0.137	0.306565	0.989			cg20509944	-0.17	0.203156	0.875291			cg06829969	-0.174	0.190309	0.836979			cg09493063	0.158	0.234898	0.982947
cg25714956	0.282	0.0337801	0.149015			cg27040795	-0.149	0.269413	0.989682			cg05896741	0.14	0.29546	0.993264			cg12703358	0.135	0.312117	0.99974			cg06039355	0.136	0.308209	0.989			cg25543768	-0.17	0.203355	0.875291			cg22120852	0.174	0.190834	0.836979			cg06903917	0.158	0.235059	0.982947
cg13167214	0.281	0.0340292	0.149015			cg26187965	0.148	0.270464	0.989682			cg11712506	0.139	0.297848	0.993264			cg05835247	-0.134	0.314829	0.99974			cg06899044	-0.136	0.309154	0.989			cg09562045	0.169	0.203967	0.875291			cg16246099	-0.174	0.191133	0.836979			cg02789991	-0.158	0.23691	0.982947
cg09473315	0.28	0.0348035	0.149252			cg01586682	-0.148	0.27094	0.989682			cg16968098	0.138	0.300239	0.993264			cg10928404	-0.134	0.315483	0.99974			cg01163237	0.135	0.310855	0.989			cg18820800	-0.167	0.209533	0.875291			cg04898487	-0.172	0.196454	0.853394			cg06089606	-0.157	0.240446	0.982947
cg03027241	0.28	0.0348586	0.149252			cg03370491	-0.147	0.274546	0.989682			cg11559480	-0.138	0.300564	0.993264			cg15409133	0.134	0.316016	0.99974			cg00168783	-0.134	0.316559	0.989			cg08511308	-0.167	0.209793	0.875291			cg17470325	-0.171	0.200353	0.863427			cg17657296	0.156	0.241865	0.982947
cg14312268	0.28	0.0349079	0.149252			cg02016195	0.146	0.27739	0.989682			cg12650490	0.137	0.304589	0.993264			cg17470325	0.134	0.317266	0.99974			cg08303283	0.133	0.318343	0.989			cg25379995	-0.167	0.211026	0.875291			cg19069952	0.17	0.203143	0.868557			cg00721771	0.154	0.248185	0.982947
cg25242691	0.279	0.0358403	0.15128			cg09018444	0.145	0.280816	0.989682			cg08045176	0.137	0.305713	0.993264			cg03110167	0.133	0.319002	0.99974			cg21864378	-0.132	0.323831	0.989			cg19069952	0.166	0.212577	0.875291			cg14066715	-0.168	0.208335	0.876965			cg25543768	-0.154	0.249882	0.982947
cg27034576	0.278	0.0359395	0.15128			cg27295595	-0.145	0.28293	0.989682			cg19571266	-0.137	0.306836	0.993264			cg19238654	0.132	0.32278	0.99974			cg25635805	0.132	0.324103	0.989			cg01359081	0.163	0.221293	0.875291			cg09605634	-0.168	0.20855	0.876965			cg08991339	-0.153	0.251522	0.982947
cg08156074	0.278	0.0362914	0.151586			cg01360586	0.143	0.288437	0.989682			cg14880584	-0.136	0.307679	0.993264			cg22867608	-0.131	0.325398	0.99974			cg14510632	-0.132	0.324172	0.989			cg16099227	-0.162	0.224551	0.875291			cg14276027	-0.167	0.209955	0.876965			cg26667123	-0.153	0.251916	0.982947
cg23523251	-0.276	0.0375277	0.155341			cg26207503	0.143	0.288953	0.989682			cg20514991	-0.135	0.31055	0.993264			cg01586682	-0.131	0.326025	0.99974			cg21784169	-0.132	0.324761	0.989			cg01302572	-0.162	0.22456	0.875291			cg06899044	0.166	0.213251	0.881163			cg17238412	-0.151	0.257034	0.982947
cg11704352	-0.275	0.038063	0.155341			cg20180447	0.142	0.290403	0.989682			cg08620817	-0.135	0.311378	0.993264			cg17722823	-0.131	0.326269	0.99974			cg15198098	0.131	0.327214	0.989			cg22501885	0.161	0.227071	0.875291			cg15134685	-0.166	0.214205	0.881163			cg14411504	0.15	0.262389	0.982947
cg05280133	0.275	0.0382672	0.155341			cg23524195	0.142	0.292087	0.989682			cg19861048	-0.135	0.311445	0.993264			cg12777106	0.131	0.328501	0.99974			cg15207669	-0.131	0.327388	0.989			cg01359141	-0.16	0.231036	0.875291			cg00099976	-0.164	0.217645	0.884783			cg10358197	0.149	0.263106	0.982947
cg16132610	0.275	0.0383345	0.155341			cg01660630	0.14	0.298016	0.989682			cg08511308	0.135	0.312649	0.993264			cg26740905	-0.128	0.337166	0.99974			cg10068793	0.13	0.328926	0.989			cg11539857	0.16	0.2314	0.875291			cg13794246	-0.164	0.218912	0.884783			cg24434987	0.149	0.263888	0.982947
cg07300060	0.274	0.039341	0.156849			cg11173404	0.139	0.301145	0.989682			cg14480194	0.134	0.314517	0.993264			cg00268989	-0.128	0.339949	0.99974			cg15732107	0.127	0.343231	0.989			cg22916722	-0.159	0.232625	0.875291			cg03803009	-0.164	0.219974	0.884783			cg02014416	0.148	0.267212	0.982947
cg06588841	0.273	0.0397205	0.156849			cg10443049	-0.137	0.308255	0.989682			cg22008772	-0.134	0.315133	0.993264			cg05884706	0.127	0.340778	0.99974			cg13484357	0.126	0.346106	0.989			cg26274304	0.158	0.236535	0.875291			cg25242691	-0.162	0.22399	0.89331			cg11700298	0.148	0.267322	0.982947
cg24448969	0.273	0.0398024	0.156849			cg05037556	0.137	0.308881	0.989682			cg00976036	-0.134	0.316532	0.993264			cg25191774	0.127	0.343248	0.99974			cg02345961	-0.126	0.347356	0.989			cg10858686	0.158	0.237185	0.875291			cg12946179	-0.162	0.225515	0.89331			cg16413023	0.146	0.274381	0.982947
cg19296262	0.273	0.0400769	0.156849			cg00237475	0.137	0.310094	0.989682			cg18820800	-0.134	0.316923	0.993264			cg16132610	0.127	0.343665	0.99974			cg02881274	0.125	0.34887	0.989			cg06499698	-0.157	0.239175	0.875291			cg13185377	-0.161	0.228066	0.89331			cg18506018	-0.146	0.274842	0.982947
cg11700298	0.272	0.0404226	0.156849			cg25825506	-0.137	0.310197	0.989682			cg11587118	-0.133	0.3179	0.993264			cg10104921	-0.126	0.344493	0.99974			cg23688510	-0.125	0.349328	0.989			cg05084077	-0.157	0.239344	0.875291			cg16833566	-0.161	0.228724	0.89331			cg25749040	0.145	0.277301	0.982947
cg26187965	0.272	0.0406579	0.156849			cg12535380	0.136	0.311955	0.989682			cg12535380	-0.133	0.319265	0.993264			cg09384872	-0.126	0.345449	0.99974			cg08723318	0.124	0.351867	0.989			cg02320784	-0.156	0.241278	0.875291			cg26106948	-0.16	0.230319	0.89331			cg06086465	0.145	0.278175	0.982947
cg12946179	0.272	0.0407835	0.156849			cg18867698	0.136	0.312005	0.989682			cg24996738	-0.132	0.32399	0.993264			cg25651783	0.126	0.347309	0.99974			cg16711124	-0.124	0.352601	0.989			cg27297893	0.156	0.241358	0.875291			cg01226811	0.159	0.232401	0.89499			cg04804542	-0.144	0.279657	0.982947
cg06899044	-0.272	0.0410176	0.156849			cg20065768	-0.136	0.312791	0.989682			cg21006834	-0.132	0.324371	0.993264			cg06331333	-0.125	0.348335	0.99974			cg05246098	0.124	0.353939	0.989			cg06903917	0.155	0.244269	0.875291			cg01799062	0.157	0.239694	0.897978			cg01359141	-0.144	0.279706	0.982947
cg01359081	0.269	0.0426957	0.159241			cg07854296	0.136	0.313552	0.989682			cg09526429	0.132	0.325063	0.993264			cg16833566	-0.125	0.349266	0.99974			cg19088627	0.123	0.358536	0.989			cg15221554	0.155	0.244283	0.875291			cg25366903	-0.156	0.241501	0.897978			cg01508365	0.144	0.280439	0.982947
cg00995902	0.269	0.0430021	0.159241			cg15624795	-0.136	0.313851	0.989682			cg27114644	-0.13	0.329114	0.993264			cg14850764	0.125	0.351554	0.99974			cg15728909	-0.122	0.360989	0.989			cg16236725	-0.155	0.244706	0.875291			cg21864378	-0.156	0.241516	0.897978			cg22845765	-0.143	0.284889	0.982947
cg16324655	0.268	0.043562	0.159241			cg19296262	0.136	0.314212	0.989682			cg08912051	0.13	0.33119	0.993264			cg06499698	-0.123	0.3577	0.99974			cg01960936	-0.121	0.364189	0.989			cg15489003	-0.155	0.2459	0.875291			cg02837073	-0.156	0.243766	0.897978			cg24640735	-0.143	0.284925	0.982947
cg00692690	-0.268	0.043645	0.159241			cg25379995	-0.135	0.317407	0.989682			cg03477860	-0.129	0.333375	0.993264			cg11065621	-0.122	0.361446	0.99974			cg12346369	-0.121	0.365892	0.989			cg06829969	0.154	0.248786	0.875291			cg00378211	-0.155	0.245655	0.897978			cg02187468	0.141	0.290442	0.982947
cg08505307	-0.268	0.0437795	0.159241			cg05519816	0.135	0.318459	0.989682			cg25651783	0.129	0.335215	0.993264			cg02538553	-0.121	0.36511	0.99974			cg03370491	-0.12	0.368079	0.989			cg06118609	0.154	0.248988	0.875291			cg01735366	-0.155	0.246055	0.897978			cg04330126	-0.141	0.291442	0.982947
cg23637385	0.267	0.0446896	0.159241			cg13580649	-0.134	0.320587	0.989682			cg15728909	0.129	0.336384	0.993264			cg08247938	0.121	0.365435	0.99974			cg03477860	-0.12	0.369993	0.989			cg10831802	0.154	0.249278	0.875291			cg07491676	0.155	0.24669	0.897978			cg08195038	0.141	0.291556	0.982947
cg16047765	0.267	0.0447643	0.159241			cg11780785	0.134	0.321816	0.989682			cg14066715	-0.128	0.337124	0.993264			cg03027241	-0.12	0.371437	0.99974			cg07156389	-0.118	0.377639	0.989			cg07336099	0.153	0.251076	0.875291			cg19447113	-0.154	0.248199	0.897978			cg18867698	-0.141	0.291605	0.982947
cg07254706	-0.267	0.0447938	0.159241			cg11590213	0.134	0.322077	0.989682			cg10636246	0.128	0.337339	0.993264			cg22501885	0.119	0.371702	0.99974			cg00378211	0.118	0.379304	0.989			cg04898487	0.153	0.252794	0.875291			cg14312268	-0.153	0.252326	0.897978			cg03370491	-0.141	0.292604	0.982947
cg04841607	0.267	0.0448028	0.159241			cg17512353	-0.133	0.322454	0.989682			cg17238412	0.128	0.337562	0.993264			cg06513106	-0.119	0.372158	0.99974			cg27329188	-0.117	0.380062	0.989			cg08045176	0.152	0.253348	0.875291			cg21006834	-0.152	0.255348	0.897978			cg14989351	0.14	0.293508	0.982947
cg01179012	0.266	0.0451137	0.159241			cg13019085	-0.133	0.325811	0.989682			cg15198098	0.128	0.337883	0.993264			cg06903917	0.119	0.373987	0.99974			cg03659835	0.117	0.3821	0.989			cg18291014	-0.152	0.253709	0.875291			cg11931253	-0.151	0.257981	0.897978			cg02837073	-0.139	0.297603	0.982947
cg19713833	0.266	0.045228	0.159241			cg02181920	0.132	0.326465	0.989682			cg06779110	-0.128	0.340038	0.993264			cg18291014	-0.118	0.378803	0.99974			cg04697094	-0.117	0.38241	0.989			cg25041852	0.151	0.256768	0.875291			cg07854296	-0.151	0.258456	0.897978			cg03999491	-0.139	0.297862	0.982947
cg03894490	0.266	0.0452291	0.159241			cg05884706	0.132	0.328819	0.989682			cg27158462	-0.127	0.341333	0.993264			cg12308723	0.117	0.383548	0.99974			cg25985168	0.117	0.382824	0.989			cg01894614	0.15	0.259998	0.875291			cg18820800	0.151	0.25851	0.897978			cg08740358	0.138	0.3028	0.982947
cg17650274	0.266	0.0454555	0.159241			cg25792389	-0.132	0.329506	0.989682			cg08078122	-0.127	0.341924	0.993264			cg16025624	-0.116	0.384464	0.99974			cg00638803	-0.115	0.388807	0.989			cg24883664	0.15	0.260513	0.875291			cg24448969	-0.151	0.258558	0.897978			cg09384872	-0.137	0.304998	0.982947
cg18820800	-0.265	0.0460518	0.159554			cg14276027	0.131	0.33088	0.989682			cg27297722	0.127	0.342522	0.993264			cg26131670	0.115	0.388083	0.99974			cg13569479	-0.115	0.390666	0.989			cg16413023	0.149	0.262792	0.875291			cg18584618	0.15	0.261197	0.897978			cg03412618	0.137	0.305461	0.982947
cg06531778	0.265	0.0461327	0.159554			cg00378211	-0.131	0.332546	0.989682			cg14375205	-0.127	0.34351	0.993264			cg14320625	0.115	0.388801	0.99974			cg05084077	-0.115	0.391662	0.989			cg16832091	-0.149	0.263034	0.875291			cg23524195	-0.15	0.261892	0.897978			cg26187965	-0.137	0.305788	0.982947
cg06756413	0.264	0.0469075	0.161207			cg06395425	-0.13	0.334937	0.989682			cg13565656	0.127	0.343954	0.993264			cg03477860	-0.113	0.396397	0.99974			cg07415998	0.114	0.392652	0.989			cg14880584	0.149	0.263296	0.875291			cg11842783	0.149	0.262991	0.897978			cg27034576	0.136	0.30739	0.982947
cg17230007	0.264	0.0475245	0.162301			cg25074078	0.13	0.336492	0.989682			cg08886301	0.125	0.348692	0.993264			cg26106948	-0.113	0.396794	0.99974			cg23523251	0.114	0.393266	0.989			cg00378211	-0.149	0.26535	0.875291			cg25235848	-0.149	0.264364	0.897978			cg10741153	0.136	0.307657	0.982947
cg26207503	0.263	0.0483844	0.163726			cg22103909	0.129	0.338629	0.989682			cg03697708	-0.123	0.356389	0.993264			cg06834005	0.113	0.397796	0.99974			cg05519816	-0.114	0.39479	0.989			cg15355590	0.148	0.26647	0.875291			cg11422237	-0.149	0.264598	0.897978			cg02255236	-0.136	0.310108	0.982947
cg00168783	0.262	0.048545	0.163726			cg16711124	-0.129	0.339049	0.989682			cg07935924	-0.122	0.360452	0.993264			cg07300060	0.113	0.398034	0.99974			cg06756413	-0.114	0.396136	0.989			cg00091760	0.148	0.267697	0.875291			cg16810605	0.146	0.27376	0.923302			cg07669822	0.135	0.311128	0.982947
cg02824489	-0.262	0.0491157	0.164579			cg14053651	0.129	0.339685	0.989682			cg02538553	-0.122	0.361809	0.993264			cg04785543	-0.113	0.398368	0.99974			cg13306032	0.112	0.401077	0.989			cg09349604	-0.147	0.269866	0.875291			cg20926288	-0.145	0.278838	0.926573			cg02815785	-0.134	0.315098	0.982947
cg15624795	-0.262	0.0494041	0.164579			cg08085567	0.129	0.339945	0.989682			cg17403995	-0.121	0.364291	0.993264			cg07872108	-0.113	0.399355	0.99974			cg01125366	0.112	0.401909	0.989			cg01125366	-0.147	0.271226	0.875291			cg15130894	-0.144	0.280896	0.926573			cg15728909	-0.134	0.315804	0.982947
cg14880584	0.261	0.0498277	0.164978			cg09908879	0.128	0.344365	0.989682			cg11912591	0.121	0.364362	0.993264			cg01076387	0.112	0.40209	0.99974			cg05036314	0.112	0.403578	0.989			cg17412654	0.146	0.273255	0.875291			cg17713797	-0.143	0.282603	0.926573			cg15134685	-0.134	0.315892	0.982947
cg17470674	0.26	0.0504142	0.165909			cg27332647	-0.127	0.345718	0.989682			cg06039355	0.121	0.365078	0.993264			cg08991339	0.112	0.402314	0.99974			cg26740481	-0.111	0.404699	0.989			cg09571713	-0.146	0.274207	0.875291			cg23054321	-0.143	0.282774	0.926573			cg22882563	-0.134	0.317441	0.982947
cg22112051	0.26	0.0509125	0.166237			cg19444859	0.127	0.34575	0.989682			cg27332647	0.121	0.365801	0.993264			cg19250417	-0.11	0.409072	0.99974			cg17230007	-0.111	0.407893	0.989			cg05280133	0.146	0.274645	0.875291			cg05483391	0.143	0.283262	0.926573			cg02625764	-0.132	0.322717	0.982947
cg02016195	0.26	0.0511894	0.166237			cg22882563	-0.127	0.347485	0.989682			cg04966191	0.12	0.36998	0.993264			cg09571713	0.109	0.414574	0.99974			cg07536570	0.11	0.408992	0.989			cg25726518	-0.146	0.275199	0.875291			cg15362261	0.142	0.287166	0.929037			cg10443049	-0.132	0.322968	0.982947
cg07005242	0.259	0.0516261	0.166237			cg07005242	0.126	0.34899	0.989682			cg15362261	-0.12	0.371068	0.993264			cg25235848	0.108	0.41882	0.99974			cg27193641	-0.11	0.412176	0.989			cg00638803	0.145	0.27606	0.875291			cg11979303	-0.142	0.288132	0.929037			cg15489003	-0.131	0.32618	0.982947
cg14066715	0.259	0.0517387	0.166237			cg06588841	-0.126	0.349009	0.989682			cg04697094	-0.119	0.371951	0.993264			cg21784169	-0.108	0.419748	0.99974			cg09938098	-0.11	0.412765	0.989			cg19296262	0.145	0.276782	0.875291			cg17310600	-0.142	0.289148	0.929037			cg14255471	-0.131	0.327935	0.982947
cg03767475	0.258	0.0526663	0.168222			cg18584618	-0.126	0.349668	0.989682			cg05884706	0.119	0.373407	0.993264			cg14480194	0.107	0.422647	0.99974			cg06588841	-0.109	0.417451	0.989			cg23366191	0.145	0.277503	0.875291			cg15850479	-0.139	0.298075	0.942938			cg14312268	-0.131	0.328467	0.982947
cg14510632	0.257	0.0534428	0.169304			cg09349604	0.126	0.351458	0.989682			cg00971919	-0.119	0.37429	0.993264			cg00091760	0.106	0.430226	0.99974			cg11646428	0.108	0.421776	0.989			cg25792389	-0.145	0.2787	0.875291			cg20286810	-0.139	0.299068	0.942938			cg08886301	-0.13	0.33213	0.982947
cg15732107	0.257	0.0540279	0.169304			cg14624451	0.125	0.352534	0.989682			cg11979303	0.119	0.375153	0.993264			cg25662926	0.105	0.430726	0.99974			cg02014416	-0.107	0.423162	0.989			cg11809958	0.144	0.280213	0.875291			cg23186927	-0.139	0.299243	0.942938			cg09562045	0.129	0.333578	0.982947
cg19402371	0.256	0.0544729	0.169304			cg05342276	0.125	0.352614	0.989682			cg17692689	-0.117	0.382183	0.993264			cg19447113	0.105	0.431453	0.99974			cg16575363	-0.107	0.424913	0.989			cg21928411	0.144	0.280903	0.875291			cg00638803	-0.137	0.30662	0.942938			cg24509560	0.129	0.334124	0.982947
cg05342276	0.256	0.0545078	0.169304			cg10218758	0.125	0.355191	0.989682			cg04554240	-0.116	0.386274	0.993264			cg10636246	0.105	0.432322	0.99974			cg17851928	0.105	0.432983	0.989			cg14480194	0.144	0.281878	0.875291			cg08991339	-0.136	0.308336	0.942938			cg14805211	0.128	0.33782	0.982947
cg14375205	0.256	0.0545639	0.169304			cg07872108	-0.125	0.356085	0.989682			cg03637381	-0.115	0.389236	0.993264			cg11624322	-0.105	0.433547	0.99974			cg05037556	-0.104	0.435207	0.989			cg25635805	0.143	0.282688	0.875291			cg13484357	-0.136	0.30951	0.942938			cg08498254	0.128	0.339644	0.982947
cg04785543	-0.255	0.0554249	0.170663			cg14928057	0.124	0.358995	0.989682			cg22764700	-0.115	0.389448	0.993264			cg17718664	-0.105	0.434112	0.99974			cg10636246	0.104	0.435505	0.989			cg25482767	0.142	0.285978	0.875291			cg22501885	-0.135	0.311801	0.942938			cg09558547	0.128	0.340148	0.982947
cg17514461	0.255	0.0558806	0.170663			cg03369262	0.123	0.360218	0.989682			cg05342276	-0.114	0.392398	0.993264			cg08893351	-0.104	0.435826	0.99974			cg04119462	0.104	0.435711	0.989			cg00237475	0.142	0.286702	0.875291			cg00820961	-0.135	0.312042	0.942938			cg09312564	0.126	0.344405	0.982947
cg14348757	-0.255	0.0559446	0.170663			cg14375205	0.123	0.360741	0.989682			cg24739157	0.114	0.393912	0.993264			cg05323725	0.104	0.437174	0.99974			cg25191774	0.104	0.438116	0.989			cg07493260	0.142	0.286928	0.875291			cg11863813	-0.134	0.317218	0.942938			cg02540212	-0.126	0.346474	0.982947
cg04823971	0.254	0.0566402	0.171819			cg00692690	-0.123	0.362582	0.989682			cg17470674	-0.114	0.39409	0.993264			cg16968098	0.103	0.441361	0.99974			cg18552425	-0.103	0.441335	0.989			cg17713797	0.141	0.290847	0.881142			cg01236932	-0.134	0.317381	0.942938			cg21474669	-0.126	0.346997	0.982947
cg18700820	0.253	0.0574169	0.173098			cg23063243	-0.122	0.366141	0.989682			cg02181920	-0.114	0.394111	0.993264			cg08498254	0.103	0.441381	0.99974			cg12825580	-0.103	0.442252	0.989			cg08592768	0.14	0.29416	0.881142			cg01179012	-0.134	0.317758	0.942938			cg25985168	-0.126	0.347174	0.982947
cg26085804	0.253	0.0576995	0.173098			cg09526429	-0.122	0.367134	0.989682			cg11842783	0.113	0.398323	0.993264			cg17403995	-0.1	0.455137	0.99974			cg07113423	-0.103	0.442424	0.989			cg20791945	0.14	0.294608	0.881142			cg02815785	-0.133	0.318862	0.942938			cg03110167	-0.126	0.347524	0.982947
cg14805211	-0.252	0.0582952	0.173466			cg06631347	-0.122	0.367239	0.989682			cg08815506	-0.113	0.400016	0.993264			cg01828733	-0.1	0.457295	0.99974			cg23097429	0.103	0.443442	0.989			cg05323725	0.14	0.295337	0.881142			cg26667123	-0.132	0.322675	0.942938			cg06317241	-0.124	0.352092	0.982947
cg01525883	0.252	0.0584608	0.173466			cg08815506	0.122	0.367358	0.989682			cg04785543	0.112	0.403453	0.993264			cg00169030	0.099	0.457754	0.99974			cg15221554	0.102	0.445233	0.989			cg26665873	0.138	0.30096	0.893012			cg09856045	0.132	0.32421	0.942938			cg07950002	0.124	0.352359	0.982947
cg18698214	-0.252	0.0590612	0.174295			cg16541161	0.121	0.368137	0.989682			cg24629376	0.111	0.407024	0.993264			cg20514991	-0.098	0.464016	0.99974			cg16541161	0.101	0.44983	0.989			cg10741153	0.138	0.303238	0.894881			cg10104921	0.131	0.327664	0.942938			cg18820800	0.124	0.353881	0.982947
cg16294687	0.25	0.0608012	0.17846			cg07784975	0.121	0.368519	0.989682			cg03370491	-0.11	0.409729	0.993264			cg24434987	-0.098	0.465303	0.99974			cg23809497	0.101	0.451485	0.989			cg24509560	-0.134	0.314127	0.896123			cg11913577	0.131	0.328081	0.942938			cg08912051	-0.124	0.354016	0.982947
cg10858686	0.248	0.0628858	0.18341			cg13000427	0.121	0.369098	0.989682			cg06499698	-0.11	0.410644	0.993264			cg20297402	-0.098	0.4665	0.99974			cg16236725	-0.101	0.451738	0.989			cg06631347	-0.134	0.316042	0.896123			cg19861048	-0.13	0.330233	0.942938			cg15850479	-0.124	0.35407	0.982947
cg10831802	0.247	0.0634718	0.18341			cg08267489	-0.12	0.372555	0.989682			cg24373647	0.11	0.411419	0.993264			cg13580649	-0.097	0.467739	0.99974			cg20065768	-0.1	0.453276	0.989			cg09526429	0.134	0.316275	0.896123			cg21153696	0.13	0.332378	0.942938			cg05337045	0.124	0.355313	0.982947
cg21006834	0.247	0.063501	0.18341			cg22501885	-0.12	0.372947	0.989682			cg12278467	0.109	0.413872	0.993264			cg07415998	0.097	0.468848	0.99974			cg25938523	0.1	0.453362	0.989			cg06779110	0.134	0.31743	0.896123			cg19402371	-0.129	0.333408	0.942938			cg07113423	0.123	0.358467	0.982947
cg17840408	0.246	0.0648016	0.185507			cg19088627	-0.118	0.381498	0.989682			cg04762004	0.109	0.41439	0.993264			cg09526429	0.097	0.469204	0.99974			cg02789991	-0.1	0.45364	0.989			cg15362261	-0.133	0.318095	0.896123			cg07300060	0.129	0.335107	0.942938			cg19296262	0.122	0.363447	0.982947
cg03835061	0.246	0.0649103	0.185507			cg13565656	0.118	0.381504	0.989682			cg14082645	-0.109	0.415581	0.993264			cg07769074	0.096	0.474035	0.99974			cg16413023	-0.1	0.455251	0.989			cg22699447	0.133	0.318514	0.896123			cg05664581	-0.129	0.335402	0.942938			cg11173404	0.121	0.365244	0.982947
cg06395425	-0.245	0.0656699	0.186086			cg10636246	0.118	0.383191	0.989682			cg20862447	0.109	0.41612	0.993264			cg12958891	0.095	0.477321	0.99974			cg20297402	-0.1	0.456482	0.989			cg20412589	-0.133	0.31948	0.896123			cg03370491	-0.128	0.338666	0.942938			cg07094475	-0.12	0.369921	0.982947
cg13569479	-0.245	0.0659868	0.186086			cg08258309	-0.118	0.383322	0.989682			cg00404280	0.109	0.416371	0.993264			cg14255471	-0.095	0.477813	0.99974			cg16047765	-0.1	0.457105	0.989			cg23397182	-0.132	0.322951	0.896123			cg17512353	0.127	0.341707	0.942938			cg27114644	0.119	0.373212	0.982947
cg07839933	0.245	0.0663661	0.186086			cg08078122	0.117	0.386287	0.989682			cg11173404	-0.108	0.41896	0.993264			cg11646428	0.095	0.479004	0.99974			cg27655158	-0.099	0.459681	0.989			cg21694941	0.132	0.324994	0.896123			cg17718664	0.127	0.341909	0.942938			cg22867608	0.119	0.374316	0.982947
cg11913577	0.245	0.0664837	0.186086			cg07113423	-0.116	0.388359	0.989682			cg02837073	0.108	0.419307	0.993264			cg11263393	-0.095	0.47959	0.99974			cg07005242	0.099	0.459704	0.989			cg08620817	0.131	0.326643	0.896123			cg01894614	-0.127	0.343577	0.942938			cg14168733	0.118	0.375927	0.982947
cg02881274	0.244	0.0674568	0.187186			cg08045176	0.116	0.390722	0.989682			cg17470325	0.106	0.428293	0.993264			cg03637381	-0.093	0.485618	0.99974			cg27418099	-0.099	0.461361	0.989			cg13019085	-0.131	0.327278	0.896123			cg09384872	0.126	0.344595	0.942938			cg17718664	0.117	0.380045	0.982947
cg14770351	-0.244	0.0675661	0.187186			cg10858686	0.116	0.3909	0.989682			cg09892273	0.106	0.42922	0.993264			cg07536570	0.093	0.486405	0.99974			cg09801894	-0.098	0.462455	0.989			cg01813335	0.13	0.329801	0.896123			cg14053651	-0.126	0.344854	0.942938			cg14375205	0.117	0.381009	0.982947
cg10104921	-0.243	0.0684218	0.18764			cg08723318	0.115	0.392477	0.989682			cg15489003	0.106	0.430393	0.993264			cg27193641	-0.093	0.486905	0.99974			cg10757144	0.098	0.463932	0.989			cg08815506	0.13	0.331148	0.896123			cg11065621	0.126	0.346163	0.942938			cg07156389	-0.117	0.381386	0.982947
cg09558547	0.243	0.0684855	0.18764			cg25191774	-0.115	0.395338	0.989682			cg06631347	0.104	0.435412	0.993264			cg01360586	-0.093	0.489352	0.99974			cg10023454	0.098	0.464305	0.989			cg00048743	0.129	0.333561	0.896123			cg20433858	0.126	0.34726	0.942938			cg15198098	-0.117	0.38197	0.982947
cg06471073	-0.243	0.0687668	0.18764			cg12960154	0.114	0.39809	0.989682			cg14805211	-0.104	0.436901	0.993264			cg04762004	-0.092	0.491415	0.99974			cg02837073	0.097	0.467317	0.989			cg05884706	0.129	0.335148	0.896123			cg14480194	-0.125	0.349742	0.942938			cg20509944	-0.117	0.383666	0.982947
cg13019085	-0.242	0.0701855	0.190049			cg08729981	0.114	0.398182	0.989682			cg25235848	0.104	0.438085	0.993264			cg16541161	0.092	0.491994	0.99974			cg10500641	-0.097	0.467659	0.989			cg27297722	0.129	0.335527	0.896123			cg23900422	-0.125	0.350541	0.942938			cg18291014	-0.116	0.384895	0.982947
cg25985168	0.241	0.0703496	0.190049			cg24448969	0.114	0.398738	0.989682			cg17514461	-0.103	0.443691	0.993264			cg00995902	-0.092	0.49281	0.99974			cg20509944	-0.097	0.470464	0.989			cg09605634	-0.128	0.339034	0.896123			cg14348757	0.125	0.350735	0.942938			cg06656233	-0.116	0.387884	0.982947
cg20926288	0.241	0.0710797	0.191071			cg18470442	-0.114	0.400547	0.989682			cg24883664	0.102	0.444028	0.993264			cg08815506	-0.091	0.496151	0.99974			cg00091760	0.097	0.470601	0.989			cg14168733	-0.128	0.339077	0.896123			cg09997532	-0.125	0.35078	0.942938			cg20514991	-0.115	0.388101	0.982947
cg04849378	-0.24	0.0723199	0.193447			cg02815785	-0.113	0.401638	0.989682			cg26085804	-0.102	0.444868	0.993264			cg02789991	-0.09	0.499346	0.99974			cg07784975	0.097	0.47095	0.989			cg08078122	0.127	0.341835	0.896123			cg05584605	-0.124	0.354705	0.948792			cg01813335	0.115	0.389006	0.982947
cg06317241	0.239	0.0738186	0.195464			cg07254706	-0.113	0.402508	0.989682			cg05962382	0.102	0.444951	0.993264			cg11735427	-0.09	0.499947	0.99974			cg00404280	0.096	0.471361	0.989			cg13580649	0.127	0.342698	0.896123			cg10757144	0.123	0.358939	0.948902			cg02862886	0.115	0.389857	0.982947
cg02014416	0.238	0.0740803	0.195464			cg19756786	-0.113	0.403083	0.989682			cg19296262	-0.102	0.445338	0.993264			cg04898487	0.09	0.501221	0.99974			cg02181920	-0.096	0.474065	0.989			cg07415998	0.127	0.343496	0.896123			cg16025624	-0.122	0.361826	0.948902			cg16883805	-0.114	0.393192	0.982947
cg02689506	0.238	0.074154	0.195464			cg13569479	-0.113	0.403104	0.989682			cg07536570	0.102	0.445818	0.993264			cg02255236	-0.09	0.50251	0.99974			cg10218758	0.096	0.474631	0.989			cg15198098	-0.125	0.349083	0.896123			cg06395425	-0.122	0.361929	0.948902			cg06292076	-0.114	0.393679	0.982947
cg08267489	0.237	0.0753741	0.19772			cg15355590	0.112	0.405076	0.989682			cg11931253	0.101	0.451503	0.993264			cg06086465	0.09	0.503256	0.99974			cg25074078	-0.095	0.479897	0.989			cg27034576	0.125	0.349274	0.896123			cg17514461	-0.121	0.363818	0.948902			cg21153696	0.114	0.394818	0.982947
cg17310600	0.237	0.076184	0.198884			cg15299388	-0.112	0.408141	0.989682			cg06897442	0.101	0.45173	0.993264			cg02187468	0.089	0.506264	0.99974			cg14777214	-0.095	0.479974	0.989			cg11704352	-0.125	0.349686	0.896123			cg14777214	-0.12	0.3676	0.948902			cg20180447	0.114	0.396188	0.982947
cg22008772	0.236	0.0767569	0.199172			cg22867608	-0.111	0.410003	0.989682			cg06292076	0.101	0.452471	0.993264			cg25825506	-0.089	0.507963	0.99974			cg22103909	-0.094	0.481976	0.989			cg23054321	0.125	0.350244	0.896123			cg02503796	0.12	0.368163	0.948902			cg11863813	-0.113	0.39774	0.982947
cg22103909	0.236	0.0770277	0.199172			cg23054321	-0.11	0.414766	0.989682			cg03894490	-0.1	0.453435	0.993264			cg22845765	0.089	0.508265	0.99974			cg07872108	-0.094	0.484179	0.989			cg20741580	0.124	0.352889	0.896123			cg08729981	-0.12	0.369167	0.948902			cg17230007	0.112	0.402337	0.982947
cg12915861	0.235	0.0779553	0.199472			cg07300558	0.11	0.416679	0.989682			cg12960154	-0.1	0.453461	0.993264			cg05539344	0.089	0.508821	0.99974			cg16968098	0.093	0.486457	0.989			cg19227696	0.124	0.353318	0.896123			cg06331333	0.12	0.370919	0.948902			cg25792389	-0.112	0.404541	0.982947
cg27158462	-0.235	0.0780162	0.199472			cg14082645	-0.109	0.417534	0.989682			cg08156074	-0.1	0.454544	0.993264			cg10940210	-0.088	0.510928	0.99974			cg16324655	-0.093	0.488561	0.989			cg06471073	-0.124	0.355084	0.896123			cg20509944	-0.119	0.373216	0.948902			cg08893351	0.111	0.405824	0.982947
cg06086465	0.235	0.0782459	0.199472			cg09340511	0.109	0.418731	0.989682			cg06531778	-0.1	0.455313	0.993264			cg22764700	-0.088	0.511051	0.99974			cg03369262	-0.093	0.489065	0.989			cg10218758	0.124	0.35515	0.896123			cg26740905	-0.118	0.375695	0.948902			cg20481636	-0.111	0.406589	0.982947
cg11587118	0.233	0.0808976	0.205268			cg18700820	0.108	0.422782	0.989682			cg01125366	0.1	0.455763	0.993264			cg25366903	0.088	0.511486	0.99974			cg27297722	0.092	0.490507	0.989			cg14276027	0.123	0.355888	0.896123			cg16541161	-0.118	0.376968	0.948902			cg16053716	0.111	0.407551	0.982947
cg07536570	0.233	0.0815148	0.205872			cg01179012	0.108	0.42362	0.989682			cg08247938	-0.1	0.45607	0.993264			cg02014416	-0.088	0.511613	0.99974			cg05342276	-0.092	0.493239	0.989			cg06756413	0.123	0.356019	0.896123			cg10500641	0.118	0.377678	0.948902			cg27040795	0.109	0.413568	0.982947
cg00048743	0.232	0.0825124	0.207427			cg22112051	0.107	0.426084	0.989682			cg06902379	-0.1	0.456156	0.993264			cg04330126	0.088	0.511773	0.99974			cg10443049	0.092	0.493659	0.989			cg03835061	-0.123	0.359295	0.896123			cg14255471	-0.118	0.377901	0.948902			cg09349604	-0.109	0.413976	0.982947
cg22764700	0.231	0.0842377	0.208383			cg15108650	-0.107	0.426582	0.989682			cg11612266	0.099	0.46025	0.993264			cg10670310	0.088	0.512105	0.99974			cg23397182	-0.092	0.493822	0.989			cg11587118	0.123	0.359612	0.896123			cg26131670	-0.117	0.37976	0.948902			cg19344881	-0.109	0.414374	0.982947
cg05246098	0.231	0.0842654	0.208383			cg21784169	0.107	0.429864	0.989682			cg09938098	-0.099	0.460844	0.993264			cg21153696	0.088	0.51256	0.99974			cg09562045	-0.091	0.495782	0.989			cg17380244	0.122	0.35977	0.896123			cg26274304	0.117	0.381235	0.948902			cg15299388	0.109	0.416163	0.982947
cg12825580	-0.231	0.0843327	0.208383			cg17470325	0.106	0.431479	0.989682			cg11809958	-0.098	0.46315	0.993264			cg02427547	-0.087	0.51732	0.99974			cg17470674	-0.091	0.497307	0.989			cg26740481	-0.12	0.368625	0.908932			cg12278467	-0.117	0.382706	0.948902			cg00638803	-0.108	0.419028	0.982947
cg11263393	0.23	0.0848674	0.208383			cg12924548	-0.105	0.435886	0.989682			cg01586682	-0.098	0.464408	0.993264			cg13019085	-0.087	0.517883	0.99974			cg16053716	0.091	0.498284	0.989			cg10023454	0.12	0.370174	0.908932			cg13580649	-0.116	0.387742	0.953377			cg01894614	-0.108	0.419125	0.982947
cg07336099	0.23	0.0850048	0.208383			cg22845765	-0.105	0.437049	0.989682			cg25662926	0.098	0.464562	0.993264			cg21851391	0.086	0.522513	0.99974			cg27295595	-0.09	0.500386	0.989			cg07699939	0.119	0.373364	0.908932			cg22699447	-0.115	0.391644	0.953377			cg18552425	-0.107	0.424753	0.982947
cg08195038	0.23	0.0851951	0.208383			cg07300060	-0.105	0.437626	0.989682			cg00168783	-0.096	0.471243	0.993264			cg22008772	-0.085	0.523394	0.99974			cg09208611	0.09	0.503238	0.989			cg06588841	0.119	0.374621	0.908932			cg10670310	-0.114	0.392726	0.953377			cg03767475	0.107	0.426173	0.982947
cg02345961	0.23	0.0857131	0.208709			cg11662039	0.105	0.438176	0.989682			cg23637385	0.096	0.472314	0.993264			cg13000427	0.085	0.525638	0.99974			cg25651783	0.09	0.503263	0.989			cg15130894	0.119	0.374697	0.908932			cg08156074	-0.114	0.394071	0.953377			cg00397976	0.106	0.426871	0.982947
cg00091760	0.229	0.0864373	0.209533			cg27538194	-0.105	0.438271	0.989682			cg07429038	0.096	0.473505	0.993264			cg23397182	-0.084	0.529097	0.99974			cg15196035	0.089	0.504772	0.989			cg16053716	0.118	0.37643	0.908932			cg00268989	-0.114	0.395654	0.953377			cg00971919	0.106	0.426975	0.982947
cg14082645	0.228	0.0885582	0.212395			cg13740135	0.104	0.439243	0.989682			cg27297893	-0.096	0.474042	0.993264			cg01226811	-0.084	0.529424	0.99974			cg16246099	-0.089	0.506652	0.989			cg12946179	0.118	0.376629	0.908932			cg14411504	0.113	0.398407	0.953377			cg09997532	-0.106	0.428601	0.982947
cg16810605	-0.227	0.0887684	0.212395			cg07193023	0.104	0.441836	0.989682			cg17512353	0.096	0.475529	0.993264			cg00976036	-0.084	0.530515	0.99974			cg10940210	-0.089	0.507799	0.989			cg17851928	0.118	0.379422	0.909256			cg26085804	0.113	0.398529	0.953377			cg06471073	-0.106	0.428679	0.982947
cg22120852	-0.227	0.0887914	0.212395			cg07769074	-0.104	0.443404	0.989682			cg02016195	-0.095	0.476488	0.993264			cg25041852	0.084	0.531343	0.99974			cg22112051	-0.089	0.507897	0.989			cg17718664	-0.117	0.380113	0.909256			cg21228500	-0.112	0.401043	0.953377			cg11704352	-0.106	0.43048	0.982947
cg05215925	-0.227	0.0895669	0.213311			cg17470674	0.103	0.443947	0.989682			cg26667123	0.094	0.480728	0.993264			cg16498409	0.084	0.53198	0.99974			cg01236932	0.089	0.508811	0.989			cg23965848	-0.117	0.383333	0.912937			cg16324655	-0.112	0.401897	0.953377			cg07872108	-0.105	0.431465	0.982947
cg16246099	0.226	0.0903693	0.214282			cg00995902	-0.103	0.443988	0.989682			cg08531890	0.094	0.48189	0.993264			cg19069952	0.083	0.5353	0.99974			cg22916722	-0.088	0.51015	0.989			cg03836281	-0.115	0.392004	0.927588			cg18552425	-0.112	0.402738	0.953377			cg27193641	0.105	0.432088	0.982947
cg04157263	-0.226	0.0908269	0.214431			cg25623522	0.103	0.444941	0.989682			cg21077321	-0.093	0.486045	0.993264			cg09349604	-0.083	0.535777	0.99974			cg00959464	0.088	0.511082	0.989			cg05519816	0.114	0.392901	0.927588			cg07254706	-0.112	0.403825	0.953377			cg00657674	-0.105	0.433403	0.982947
cg12535380	0.226	0.0913063	0.214629			cg03637381	-0.103	0.447622	0.989682			cg06903917	0.092	0.49254	0.993264			cg19949955	0.083	0.537329	0.99974			cg08511308	0.088	0.511579	0.989			cg06656233	0.114	0.394842	0.928135			cg25599129	-0.111	0.406187	0.954802			cg15409133	0.105	0.434103	0.982947
cg14168733	-0.224	0.0939296	0.219844			cg24509560	0.103	0.447906	0.989682			cg21928411	-0.092	0.493549	0.993264			cg23524195	0.082	0.538267	0.99974			cg08886301	0.088	0.512696	0.989			cg02014416	0.113	0.398987	0.931083			cg05323725	-0.109	0.414911	0.964871			cg04785543	-0.103	0.439571	0.982947
cg01236932	-0.223	0.0948015	0.220932			cg06834005	-0.102	0.448148	0.989682			cg01735366	-0.091	0.49509	0.993264			cg00404280	0.082	0.541522	0.99974			cg07300060	0.087	0.513851	0.989			cg00692690	-0.112	0.401359	0.931083			cg17238412	-0.109	0.416777	0.964871			cg03015790	0.102	0.446634	0.982947
cg00404280	0.223	0.0959567	0.222403			cg00638803	0.102	0.448414	0.989682			cg04841607	-0.091	0.495872	0.993264			cg06317241	0.081	0.543123	0.99974			cg04554240	-0.087	0.51399	0.989			cg11842783	-0.112	0.401606	0.931083			cg15207669	0.108	0.417979	0.964871			cg16711124	0.101	0.449404	0.982947
cg05084077	-0.222	0.0962761	0.222403			cg06513106	0.102	0.448657	0.989682			cg04119462	0.091	0.498859	0.993264			cg20862447	-0.081	0.544132	0.99974			cg06317241	0.087	0.514782	0.989			cg03027241	-0.112	0.402955	0.931083			cg03015790	-0.108	0.418647	0.964871			cg06331333	0.101	0.449523	0.982947
cg10725395	0.222	0.096922	0.222403			cg08303283	-0.102	0.449614	0.989682			cg00268989	-0.091	0.499078	0.993264			cg26621192	-0.081	0.544361	0.99974			cg04762004	0.087	0.515181	0.989			cg21474669	-0.111	0.406263	0.932544			cg14320625	-0.108	0.421272	0.964871			cg22676401	0.101	0.449758	0.982947
cg07156389	0.222	0.0973273	0.222403			cg20741580	0.102	0.449732	0.989682			cg22916722	0.09	0.499909	0.993264			cg11539857	0.081	0.546394	0.99974			cg05896741	0.087	0.517405	0.989			cg16575363	0.111	0.407413	0.932544			cg01828733	0.108	0.4214	0.964871			cg23397182	-0.101	0.450862	0.982947
cg08531890	0.222	0.0974804	0.222403			cg17310600	0.102	0.449835	0.989682			cg11263393	-0.09	0.500688	0.993264			cg25543768	-0.081	0.547472	0.99974			cg14276027	0.087	0.518235	0.989			cg05539344	0.111	0.408739	0.932544			cg04330126	-0.107	0.422909	0.964871			cg25825506	0.1	0.454396	0.982947
cg16413023	0.221	0.0989967	0.224156			cg16810605	-0.102	0.452086	0.989682			cg23054321	-0.09	0.502039	0.993264			cg19713833	0.081	0.547507	0.99974			cg24987100	-0.087	0.518304	0.989			cg14320625	0.11	0.412445	0.934121			cg12825580	-0.106	0.426627	0.965962			cg21928411	0.1	0.456451	0.982947
cg05835247	-0.22	0.0993459	0.224156			cg16236725	-0.101	0.454099	0.989682			cg23397182	-0.09	0.502903	0.993264			cg10858686	0.08	0.550009	0.99974			cg20481636	0.086	0.519401	0.989			cg25825506	0.11	0.412871	0.934121			cg02320784	-0.106	0.426944	0.965962			cg09938098	0.099	0.459986	0.982947
cg22699447	0.22	0.0994873	0.224156			cg22008772	-0.101	0.454959	0.989682			cg16575363	-0.088	0.509328	0.993264			cg09562045	0.08	0.552237	0.99974			cg25379995	0.086	0.519774	0.989			cg05961429	0.109	0.417291	0.935409			cg07493260	-0.106	0.429056	0.966712			cg05961429	0.099	0.461524	0.982947
cg14850764	0.22	0.10007	0.224537			cg04330126	0.099	0.462715	0.989682			cg12346369	-0.088	0.509614	0.993264			cg14645317	-0.08	0.552768	0.99974			cg14645317	-0.086	0.519988	0.989			cg07669822	0.108	0.420904	0.935409			cg20791945	-0.105	0.431158	0.967432			cg25041852	0.099	0.461529	0.982947
cg06612491	0.219	0.101474	0.225887			cg02187468	0.099	0.462834	0.989682			cg24987100	-0.088	0.510275	0.993264			cg01450566	0.079	0.553156	0.99974			cg04015581	-0.085	0.527228	0.989			cg24640735	0.108	0.421612	0.935409			cg07416664	-0.105	0.434124	0.97008			cg00048743	0.098	0.465877	0.982947
cg18881641	0.219	0.101503	0.225887			cg19344881	0.099	0.464647	0.989682			cg23688510	-0.088	0.510619	0.993264			cg23809497	0.079	0.554183	0.99974			cg11065621	-0.084	0.52941	0.989			cg19274612	0.108	0.421846	0.935409			cg20986135	0.102	0.444101	0.980164			cg14928057	0.098	0.4662	0.982947
cg07416664	0.219	0.102387	0.226923			cg11931253	0.099	0.465555	0.989682			cg01076387	0.088	0.510944	0.993264			cg09558547	-0.079	0.554867	0.99974			cg20412589	-0.083	0.533211	0.989			cg08156074	0.107	0.422054	0.935409			cg26740481	0.102	0.446045	0.980164			cg00959464	0.097	0.467398	0.982947
cg21077321	0.218	0.104105	0.2296			cg04221117	-0.098	0.466453	0.989682			cg15336559	-0.088	0.512154	0.993264			cg16236725	-0.078	0.558077	0.99974			cg06656233	0.083	0.536718	0.989			cg02837073	0.106	0.428283	0.941789			cg14646893	0.102	0.446517	0.980164			cg23366191	0.097	0.469853	0.982947
cg02612397	0.217	0.10444	0.2296			cg15336559	0.098	0.466475	0.989682			cg05584605	-0.087	0.516125	0.993264			cg11842783	-0.078	0.561063	0.99974			cg03692700	-0.082	0.541478	0.989			cg01525883	0.106	0.429454	0.941789			cg08620817	-0.102	0.448077	0.980164			cg00976036	0.096	0.47191	0.982947
cg05664581	0.217	0.105194	0.229983			cg14480194	0.098	0.4686	0.989682			cg23809497	0.086	0.520885	0.993264			cg06118609	-0.078	0.561832	0.99974			cg03917817	-0.081	0.543411	0.989			cg06513106	-0.105	0.432499	0.941789			cg07094475	-0.101	0.449203	0.980164			cg19188182	-0.096	0.475543	0.982947
cg25749040	0.217	0.105462	0.229983			cg18820800	0.098	0.470031	0.989682			cg16810605	-0.086	0.521263	0.993264			cg10757144	0.077	0.563215	0.99974			cg19713833	0.081	0.544554	0.989			cg14989351	0.105	0.432777	0.941789			cg02824489	0.101	0.449972	0.980164			cg24996738	0.095	0.477791	0.982947
cg27653881	0.215	0.108509	0.235682			cg08510483	0.097	0.471488	0.989682			cg05717473	0.086	0.522284	0.993264			cg19861048	-0.077	0.567176	0.99974			cg01119259	0.081	0.545188	0.989			cg14411504	0.105	0.434323	0.941789			cg03659835	0.1	0.455393	0.980164			cg18652683	-0.095	0.48002	0.982947
cg02320784	-0.215	0.109047	0.235906			cg15489003	-0.097	0.471671	0.989682			cg10940210	-0.086	0.522644	0.993264			cg04697094	-0.076	0.568782	0.99974			cg02824489	0.081	0.546036	0.989			cg01660630	0.104	0.436516	0.941789			cg14574037	-0.1	0.455646	0.980164			cg21169617	0.094	0.482095	0.982947
cg07491676	0.213	0.11194	0.241204			cg02540212	-0.096	0.477371	0.989682			cg05036314	0.085	0.525346	0.993264			cg02320784	-0.076	0.569999	0.99974			cg19296262	-0.081	0.547821	0.989			cg24739157	0.104	0.438059	0.941789			cg10358197	0.1	0.455869	0.980164			cg02016195	0.094	0.483465	0.982947
cg23097429	-0.211	0.114948	0.246706			cg15362261	-0.095	0.479963	0.989682			cg02689506	0.085	0.526629	0.993264			cg23366191	0.076	0.572755	0.99974			cg20926288	-0.08	0.552066	0.989			cg12777106	0.104	0.438808	0.941789			cg15602633	-0.1	0.456688	0.980164			cg26082368	-0.094	0.483744	0.982947
cg17795258	0.209	0.11816	0.251495			cg09312564	0.095	0.484195	0.989682			cg25074078	-0.085	0.527587	0.993264			cg18652683	0.075	0.573396	0.99974			cg25714956	0.08	0.552294	0.989			cg10104921	-0.102	0.445387	0.950927			cg24629376	-0.098	0.462547	0.986058			cg27329188	0.094	0.484796	0.982947
cg05483391	-0.209	0.118503	0.251495			cg17692689	0.094	0.485277	0.989682			cg11700298	-0.084	0.530067	0.993264			cg23176577	-0.075	0.573821	0.99974			cg03697708	-0.079	0.554871	0.989			cg02503796	-0.102	0.44769	0.950927			cg08736267	-0.098	0.463066	0.986058			cg25714956	0.093	0.486096	0.982947
cg06089606	-0.209	0.118766	0.251495			cg02824489	-0.094	0.486251	0.989682			cg17380244	-0.084	0.531647	0.993264			cg16009558	-0.075	0.577389	0.99974			cg03894490	-0.079	0.555409	0.989			cg17230007	0.1	0.453334	0.950927			cg11587118	0.098	0.465	0.986308			cg08620817	-0.093	0.486607	0.982947
cg12537690	0.209	0.119316	0.251495			cg27655158	0.094	0.488503	0.989682			cg14411504	-0.084	0.532903	0.993264			cg25599129	0.075	0.578152	0.99974			cg11580948	0.079	0.556104	0.989			cg04554240	0.1	0.454136	0.950927			cg00995902	-0.096	0.473957	0.991066			cg23900422	-0.093	0.488737	0.982947
cg01894614	0.209	0.119495	0.251495			cg08195038	0.093	0.489639	0.989682			cg18881641	0.083	0.536429	0.993264			cg01525883	0.074	0.579132	0.99974			cg12807419	0.079	0.557262	0.989			cg21864378	-0.1	0.454656	0.950927			cg25985168	-0.095	0.476224	0.991066			cg14082645	0.092	0.491326	0.982947
cg07950002	0.208	0.12007	0.25173			cg02612397	0.093	0.490196	0.989682			cg25792389	0.083	0.537167	0.993264			cg07784975	0.074	0.580061	0.99974			cg14770351	0.078	0.558095	0.989			cg17238412	-0.1	0.455481	0.950927			cg15355590	-0.095	0.476711	0.991066			cg14276027	-0.092	0.491436	0.982947
cg12777106	0.208	0.120942	0.252582			cg19274612	-0.093	0.493151	0.989682			cg25041852	-0.083	0.537476	0.993264			cg23063243	-0.073	0.583813	0.99974			cg27538194	-0.078	0.558471	0.989			cg26082368	-0.099	0.458357	0.950927			cg08303283	-0.095	0.480167	0.991066			cg17722823	-0.092	0.494027	0.982947
cg08886301	-0.207	0.123154	0.256216			cg03836281	0.092	0.494589	0.989682			cg21864378	-0.082	0.539612	0.993264			cg27418099	-0.073	0.586259	0.99974			cg11979303	-0.078	0.559059	0.989			cg06982745	0.096	0.471434	0.950927			cg14082645	-0.095	0.480201	0.991066			cg00099976	0.091	0.494691	0.982947
cg02503796	-0.206	0.124377	0.257773			cg16246099	0.092	0.497926	0.989682			cg25623522	-0.082	0.542768	0.993264			cg06471073	-0.073	0.588416	0.99974			cg24996738	-0.078	0.560173	0.989			cg11065621	0.096	0.472619	0.950927			cg05215925	0.094	0.483974	0.991066			cg13565656	-0.091	0.496019	0.982947
cg08592768	0.205	0.125524	0.258955			cg08620817	0.092	0.498012	0.989682			cg15130894	-0.081	0.54529	0.993264			cg04841607	-0.072	0.588666	0.99974			cg01894614	-0.078	0.560986	0.989			cg05037556	0.096	0.473914	0.950927			cg11559480	-0.093	0.486248	0.991066			cg10725395	0.091	0.498195	0.982947
cg10023454	0.205	0.125901	0.258955			cg12703358	-0.091	0.499153	0.989682			cg01236932	0.081	0.546263	0.993264			cg07493260	0.072	0.58888	0.99974			cg25662926	0.078	0.561714	0.989			cg05036314	-0.096	0.475584	0.950927			cg14880584	-0.093	0.488289	0.991066			cg13726887	0.091	0.498941	0.982947
cg18867698	0.205	0.126609	0.25943			cg11215154	0.09	0.504115	0.989682			cg12958891	-0.081	0.546809	0.993264			cg07935924	-0.072	0.589281	0.99974			cg02503796	-0.078	0.561753	0.989			cg21077321	0.096	0.475622	0.950927			cg14850764	-0.092	0.490275	0.991066			cg13380669	0.091	0.499014	0.982947
cg19788727	0.204	0.127364	0.259995			cg14328442	0.09	0.504526	0.989682			cg18652683	0.08	0.548823	0.993264			cg18705155	-0.072	0.589357	0.99974			cg09526429	0.078	0.562057	0.989			cg00657674	0.095	0.476294	0.950927			cg11780785	0.092	0.490991	0.991066			cg14348757	0.09	0.499952	0.982947
cg01586682	0.204	0.128861	0.261623			cg05717473	0.09	0.506551	0.989682			cg10831802	-0.08	0.550485	0.993264			cg27158462	-0.072	0.590459	0.99974			cg11712506	0.078	0.562318	0.989			cg00268989	-0.095	0.477783	0.950927			cg08740358	0.092	0.491979	0.991066			cg16498409	0.09	0.50222	0.982947
cg04804542	0.203	0.129125	0.261623			cg09208611	-0.09	0.506561	0.989682			cg03836281	-0.08	0.550579	0.993264			cg16294687	0.072	0.590534	0.99974			cg07254706	-0.077	0.563935	0.989			cg17767192	-0.094	0.481656	0.950927			cg03477860	0.091	0.49549	0.991066			cg10831802	0.09	0.503684	0.982947
cg01076387	0.202	0.130981	0.264397			cg11263393	0.09	0.507064	0.989682			cg27193641	-0.08	0.550635	0.993264			cg22378085	0.072	0.591584	0.99974			cg16009558	-0.077	0.565635	0.989			cg09018444	0.094	0.482546	0.950927			cg01125366	-0.091	0.497834	0.991066			cg18470442	0.088	0.509095	0.982947
cg01450566	0.202	0.131878	0.265221			cg07669822	0.09	0.507372	0.989682			cg09997532	0.08	0.550765	0.993264			cg13794246	0.071	0.593952	0.99974			cg06395425	0.077	0.56607	0.989			cg12535380	0.093	0.486588	0.950927			cg05962382	0.091	0.498313	0.991066			cg06588841	-0.088	0.511457	0.982947
cg26667123	0.201	0.133056	0.266602			cg24629376	-0.089	0.509838	0.989682			cg18705155	-0.079	0.553475	0.993264			cg15355590	-0.071	0.594762	0.99974			cg17310600	0.077	0.566232	0.989			cg25660521	-0.093	0.489496	0.950927			cg02881274	-0.091	0.498972	0.991066			cg11661326	0.087	0.514387	0.982947
cg14646893	0.2	0.134908	0.26877			cg16498409	-0.088	0.516979	0.989682			cg26106948	0.079	0.55381	0.993264			cg26187965	0.071	0.596651	0.99974			cg13794246	-0.077	0.566668	0.989			cg18696692	-0.092	0.490053	0.950927			cg02345961	-0.089	0.50758	0.991066			cg12825580	-0.087	0.515378	0.982947
cg25635805	0.2	0.135128	0.26877			cg08740358	0.087	0.517785	0.989682			cg09384872	0.079	0.554032	0.993264			cg10725395	0.07	0.601518	0.99974			cg02187468	0.076	0.569225	0.989			cg18698214	-0.092	0.490821	0.950927			cg21784169	-0.089	0.508435	0.991066			cg21228500	-0.087	0.517221	0.982947
cg00721771	0.2	0.136513	0.270535			cg19227696	0.087	0.520431	0.989682			cg22699447	0.079	0.55499	0.993264			cg21169617	-0.069	0.604644	0.99974			cg01359081	-0.076	0.569267	0.989			cg06899044	-0.092	0.491229	0.950927			cg25662926	0.088	0.509836	0.991066			cg03835061	0.086	0.51961	0.982947
cg25235848	0.199	0.137315	0.271134			cg19571266	-0.087	0.520495	0.989682			cg03692700	-0.079	0.556392	0.993264			cg18867698	-0.069	0.604931	0.99974			cg22639011	0.076	0.569627	0.989			cg16009558	-0.091	0.495824	0.950927			cg06903917	0.088	0.510559	0.991066			cg20862447	-0.085	0.526816	0.982947
cg09340511	0.198	0.139013	0.273493			cg05483391	-0.087	0.522176	0.989682			cg01525883	-0.078	0.559623	0.993264			cg20286810	-0.069	0.605741	0.99974			cg27297893	-0.076	0.570582	0.989			cg22492024	-0.091	0.49919	0.950927			cg17412654	0.088	0.510605	0.991066			cg14645317	0.084	0.529397	0.982947
cg23176577	0.198	0.140771	0.275952			cg21077321	0.086	0.522804	0.989682			cg16324655	-0.078	0.56228	0.993264			cg19296262	0.069	0.606858	0.99974			cg04841607	-0.076	0.570797	0.989			cg07839933	0.09	0.499811	0.950927			cg19571266	0.088	0.511739	0.991066			cg06631347	-0.084	0.530985	0.982947
cg12960154	-0.195	0.14539	0.283981			cg20481636	0.085	0.529393	0.989682			cg18867698	-0.077	0.563777	0.993264			cg16047765	-0.068	0.61021	0.99974			cg07699939	0.076	0.570859	0.989			cg11931253	0.09	0.499942	0.950927			cg14510632	0.088	0.511856	0.991066			cg00091760	-0.084	0.532297	0.982947
cg27114644	-0.195	0.147031	0.285787			cg04966191	0.084	0.533329	0.989682			cg11590213	-0.077	0.563894	0.993264			cg20180447	0.068	0.610916	0.99974			cg00397976	-0.076	0.572392	0.989			cg12308723	0.09	0.501431	0.950927			cg26194477	0.088	0.512288	0.991066			cg07416664	0.083	0.533361	0.982947
cg16009558	0.194	0.147367	0.285787			cg16413023	0.084	0.534494	0.989682			cg25660521	-0.077	0.567224	0.993264			cg27329188	-0.068	0.611576	0.99974			cg02016195	-0.075	0.573257	0.989			cg21851391	0.09	0.503229	0.950927			cg19949955	-0.087	0.514566	0.991066			cg19274612	0.083	0.535623	0.982947
cg05539344	0.194	0.147937	0.285871			cg10613701	-0.083	0.536981	0.989682			cg13306032	0.077	0.567315	0.993264			cg07429038	0.067	0.61726	0.99974			cg10104921	-0.075	0.57376	0.989			cg02689506	0.089	0.504985	0.950927			cg21851391	0.087	0.514981	0.991066			cg01119259	0.083	0.536188	0.982947
cg14989351	0.191	0.155182	0.298442			cg24739157	-0.083	0.537721	0.989682			cg15221554	0.077	0.567379	0.993264			cg03369262	-0.067	0.617366	0.99974			cg24629376	-0.075	0.5739	0.989			cg11735427	0.089	0.508072	0.950927			cg14770351	0.087	0.517574	0.991066			cg24053165	0.083	0.537231	0.982947
cg24373647	-0.191	0.155542	0.298442			cg20297402	0.083	0.5402	0.989682			cg19787000	0.076	0.569263	0.993264			cg08510483	0.066	0.620074	0.99974			cg09892273	0.074	0.579668	0.989			cg08505307	-0.088	0.50949	0.950927			cg08723318	0.087	0.517729	0.991066			cg01163237	-0.083	0.53799	0.982947
cg22867608	0.189	0.15915	0.30429			cg25749040	-0.083	0.540335	0.989682			cg04804542	0.076	0.57177	0.993264			cg04633141	0.066	0.623593	0.99974			cg25235848	0.074	0.580347	0.989			cg16246099	0.088	0.510872	0.950927			cg22916722	-0.086	0.522493	0.991066			cg05246098	-0.082	0.541616	0.982947
cg08078122	0.187	0.163372	0.310176			cg20509944	-0.082	0.544559	0.989682			cg20286810	-0.075	0.57644	0.993264			cg07300558	0.066	0.624375	0.99974			cg25726518	-0.074	0.580884	0.989			cg16541161	0.088	0.511799	0.950927			cg14375205	0.085	0.523721	0.991066			cg05911191	0.082	0.542074	0.982947
cg16832091	-0.187	0.163787	0.310176			cg06039355	-0.081	0.547884	0.989682			cg08498254	-0.075	0.576481	0.993264			cg24629376	-0.066	0.624853	0.99974			cg20159490	0.073	0.585189	0.989			cg26131670	0.087	0.513928	0.950927			cg17767192	-0.085	0.525945	0.991066			cg23965848	0.082	0.542523	0.982947
cg07429038	0.187	0.164645	0.310176			cg02837073	-0.081	0.548744	0.989682			cg07193023	-0.075	0.577598	0.993264			cg06292076	0.064	0.630659	0.99974			cg07950002	-0.073	0.586165	0.989			cg08893351	0.087	0.514142	0.950927			cg18881641	-0.084	0.530628	0.991066			cg10104921	-0.081	0.543247	0.982947
cg21228500	0.186	0.165496	0.310176			cg18291014	-0.08	0.552887	0.989682			cg14255471	-0.075	0.577624	0.993264			cg01735366	-0.064	0.632484	0.99974			cg25749040	-0.073	0.588331	0.989			cg00971919	0.087	0.514541	0.950927			cg13000427	-0.084	0.532772	0.991066			cg00692690	-0.08	0.550388	0.982947
cg11712506	0.186	0.166357	0.310176			cg16968098	-0.08	0.553544	0.989682			cg20180447	0.074	0.581245	0.993264			cg10218758	0.064	0.634057	0.99974			cg20862447	0.071	0.595187	0.989			cg22867608	-0.087	0.514796	0.950927			cg09892273	0.083	0.53405	0.991066			cg05342276	0.08	0.551713	0.982947
cg20065768	0.186	0.166375	0.310176			cg06466782	0.08	0.553735	0.989682			cg23523251	0.074	0.581508	0.993264			cg11585805	0.063	0.635856	0.99974			cg25242691	-0.071	0.59669	0.989			cg06292076	-0.086	0.519976	0.950927			cg16711124	0.083	0.534454	0.991066			cg12958891	-0.079	0.557489	0.982947
cg20514991	0.186	0.166663	0.310176			cg20514991	0.08	0.5551	0.989682			cg10068793	0.074	0.583222	0.993264			cg15270150	-0.063	0.636543	0.99974			cg17238412	0.071	0.598699	0.989			cg09384872	-0.086	0.520876	0.950927			cg05280133	-0.083	0.53619	0.991066			cg01450566	0.079	0.557905	0.982947
cg05584605	0.186	0.166798	0.310176			cg19402371	0.08	0.556608	0.989682			cg07491676	-0.073	0.584292	0.993264			cg16575363	-0.063	0.63835	0.99974			cg26106948	-0.07	0.599165	0.989			cg06039355	0.086	0.521726	0.950927			cg21694941	-0.083	0.537832	0.991066			cg02181920	-0.078	0.559299	0.982947
cg08740358	0.184	0.169729	0.313592			cg01894614	0.079	0.558719	0.989682			cg01226811	-0.072	0.588772	0.993264			cg05584605	-0.063	0.640615	0.99974			cg17767192	-0.07	0.603044	0.989			cg09558547	0.084	0.528288	0.950927			cg09562045	0.082	0.542534	0.991066			cg26665873	-0.078	0.559561	0.982947
cg01265531	0.184	0.170339	0.313592			cg00169030	0.079	0.55941	0.989682			cg14276027	0.072	0.591274	0.993264			cg06756413	-0.062	0.644532	0.99974			cg17412654	0.069	0.605074	0.989			cg03637381	-0.084	0.529289	0.950927			cg06531778	0.081	0.544733	0.991066			cg18696692	-0.078	0.562211	0.982947
cg19571266	-0.184	0.170368	0.313592			cg02862886	-0.079	0.5601	0.989682			cg07300558	-0.072	0.593556	0.993264			cg14375205	0.062	0.646186	0.99974			cg08247938	0.069	0.606298	0.989			cg23176577	-0.084	0.530626	0.950927			cg06834005	0.08	0.548956	0.991066			cg24739157	0.077	0.564327	0.982947
cg25938523	0.183	0.173482	0.318245			cg14770351	0.079	0.560398	0.989682			cg04823971	0.072	0.59357	0.993264			cg15221554	0.061	0.647807	0.99974			cg10858686	-0.069	0.607193	0.989			cg07300558	0.083	0.533893	0.950927			cg24640735	-0.08	0.549462	0.991066			cg11263393	0.077	0.564731	0.982947
cg27295595	0.182	0.176099	0.321959			cg12777106	0.078	0.562507	0.989682			cg07151117	0.071	0.594388	0.993264			cg10023454	0.061	0.647949	0.99974			cg13740135	0.069	0.60833	0.989			cg08531890	0.083	0.535073	0.950927			cg06631347	0.08	0.551032	0.991066			cg26207503	0.077	0.566128	0.982947
cg05884706	0.181	0.177001	0.322522			cg20986135	0.078	0.563753	0.989682			cg16833566	-0.07	0.599184	0.993264			cg10620318	-0.061	0.649512	0.99974			cg06471073	0.069	0.609151	0.989			cg07005242	0.083	0.535469	0.950927			cg14796682	-0.079	0.553491	0.991066			cg01302572	-0.076	0.568369	0.982947
cg26274304	0.181	0.177611	0.322551			cg24373647	-0.078	0.564218	0.989682			cg16294687	-0.07	0.600697	0.993264			cg22676401	-0.06	0.65324	0.99974			cg01076387	0.068	0.610422	0.989			cg07769074	0.083	0.537343	0.950927			cg15732107	-0.079	0.557708	0.991066			cg25660521	0.076	0.569202	0.982947
cg04119462	0.18	0.179727	0.325306			cg01508365	-0.078	0.564946	0.989682			cg08085567	0.07	0.60142	0.993264			cg25623522	0.06	0.653561	0.99974			cg11780785	-0.068	0.611029	0.989			cg09312564	0.081	0.543872	0.950927			cg10858686	-0.079	0.557777	0.991066			cg07336099	0.076	0.570755	0.982947
cg00378211	-0.18	0.181262	0.326995			cg11065621	0.077	0.567331	0.989682			cg13726887	-0.07	0.602923	0.993264			cg25074078	-0.059	0.658514	0.99974			cg05215925	-0.068	0.613442	0.989			cg04841607	0.081	0.54458	0.950927			cg22764700	-0.078	0.559466	0.991066			cg08510483	0.076	0.572077	0.982947
cg15850479	0.178	0.186504	0.335337			cg11612266	-0.076	0.576167	0.989682			cg04157263	-0.07	0.603739	0.993264			cg05962382	0.059	0.660791	0.99974			cg26621192	-0.068	0.614064	0.989			cg02016195	0.081	0.546225	0.950927			cg04119462	-0.078	0.559765	0.991066			cg14880584	0.076	0.573058	0.982947
cg10636246	0.177	0.188152	0.336846			cg07493260	-0.075	0.57845	0.989682			cg10757144	0.069	0.604268	0.993264			cg06631347	-0.058	0.667393	0.99974			cg08729981	0.067	0.617351	0.989			cg08736267	0.081	0.547522	0.950927			cg09208611	-0.078	0.562587	0.991066			cg18881641	-0.075	0.574669	0.982947
cg05896741	-0.176	0.189304	0.336846			cg03692700	-0.074	0.581981	0.989682			cg05337045	-0.069	0.608871	0.993264			cg06395425	0.058	0.667736	0.99974			cg08267489	0.067	0.617787	0.989			cg24373647	-0.08	0.548133	0.950927			cg09473315	-0.078	0.562917	0.991066			cg09605634	-0.074	0.579126	0.982947
cg01163237	-0.176	0.189493	0.336846			cg18696692	0.074	0.583787	0.989682			cg16541161	-0.068	0.611247	0.993264			cg01125366	0.057	0.668224	0.99974			cg12777106	0.067	0.618628	0.989			cg13794246	0.08	0.551621	0.950927			cg04785543	0.077	0.56399	0.991066			cg17840408	0.074	0.581298	0.982947
cg01799062	-0.176	0.189825	0.336846			cg23900422	-0.074	0.586581	0.989682			cg01163237	0.068	0.614143	0.993264			cg03767475	-0.057	0.672473	0.99974			cg14255471	-0.067	0.619313	0.989			cg01179012	0.08	0.55197	0.950927			cg11912591	-0.077	0.564137	0.991066			cg21151644	-0.074	0.582031	0.982947
cg03836281	-0.175	0.19261	0.340675			cg03015790	-0.073	0.588494	0.989682			cg01302572	-0.067	0.615389	0.993264			cg25482767	0.056	0.677649	0.99974			cg16832091	0.066	0.619915	0.989			cg13167214	0.08	0.552883	0.950927			cg14928057	0.077	0.564732	0.991066			cg16246099	-0.073	0.584662	0.982947
cg15409133	0.174	0.195071	0.342855			cg10725395	-0.073	0.589894	0.989682			cg24448969	0.067	0.616146	0.993264			cg21928411	-0.055	0.680449	0.99974			cg18696692	-0.066	0.620203	0.989			cg13565656	0.079	0.553418	0.950927			cg08912051	-0.077	0.565636	0.991066			cg20433858	0.073	0.585216	0.982947
cg07193023	0.174	0.195105	0.342855			cg11913577	-0.073	0.590852	0.989682			cg19756786	0.067	0.617431	0.993264			cg00657674	0.055	0.68091	0.99974			cg10620318	-0.066	0.621347	0.989			cg05215925	-0.079	0.553588	0.950927			cg10613701	-0.077	0.566065	0.991066			cg15130894	-0.073	0.588539	0.982947
cg01660630	0.173	0.196893	0.344881			cg15270150	-0.072	0.592967	0.989682			cg01359141	0.067	0.617826	0.993264			cg05896741	0.055	0.681856	0.99974			cg11215154	-0.066	0.623346	0.989			cg19402371	0.079	0.555549	0.950927			cg19444859	-0.077	0.567727	0.991066			cg06612491	-0.072	0.589189	0.982947
cg19250417	0.173	0.197826	0.3454			cg11539857	0.072	0.592974	0.989682			cg02481237	-0.067	0.617907	0.993264			cg00971919	-0.055	0.682346	0.99974			cg11912591	0.066	0.624357	0.989			cg17657296	0.079	0.556828	0.950927			cg17851928	-0.076	0.57278	0.991066			cg08078122	-0.071	0.594299	0.982947
cg11912591	-0.172	0.200158	0.348352			cg09856045	-0.072	0.59581	0.989682			cg01813335	0.066	0.620101	0.993264			cg01508365	-0.055	0.683097	0.99974			cg09908879	0.065	0.625231	0.989			cg10620318	0.078	0.558497	0.950927			cg03692700	-0.076	0.572832	0.991066			cg27538194	-0.071	0.594507	0.982947
cg17412654	0.172	0.202081	0.350352			cg24366127	0.071	0.597667	0.989682			cg00959464	-0.066	0.620754	0.993264			cg22120852	-0.055	0.684329	0.99974			cg21474669	0.065	0.626914	0.989			cg06897442	-0.077	0.564275	0.950927			cg19250417	-0.075	0.575196	0.991066			cg12946179	-0.071	0.596616	0.982947
cg03369262	0.171	0.202598	0.350352			cg02538553	-0.071	0.59803	0.989682			cg23366191	-0.066	0.62353	0.993264			cg10741153	-0.055	0.684343	0.99974			cg26194477	0.065	0.627955	0.989			cg13740135	0.077	0.565154	0.950927			cg05084077	-0.075	0.577371	0.991066			cg11662039	-0.071	0.598826	0.982947
cg00099976	0.171	0.203873	0.350901			cg09403666	-0.071	0.598066	0.989682			cg07094475	-0.066	0.623756	0.993264			cg07491676	0.054	0.685098	0.99974			cg11559480	-0.065	0.629325	0.989			cg21151644	0.077	0.56546	0.950927			cg07005242	0.074	0.578637	0.991066			cg08045176	-0.069	0.608512	0.982947
cg12650490	0.171	0.204208	0.350901			cg04898487	-0.071	0.598953	0.989682			cg07156389	-0.065	0.625932	0.993264			cg09493063	0.054	0.688139	0.99974			cg21228500	0.065	0.630232	0.989			cg20286810	0.077	0.566065	0.950927			cg07769074	0.074	0.580876	0.991066			cg20065768	0.069	0.609232	0.982947
cg08729981	0.17	0.204854	0.350901			cg14777214	-0.071	0.601448	0.989682			cg08505307	0.065	0.626325	0.993264			cg24996738	-0.054	0.68988	0.99974			cg22501885	0.064	0.630726	0.989			cg01265531	0.077	0.566707	0.950927			cg22867608	-0.074	0.582888	0.991066			cg20741580	0.068	0.611485	0.982947
cg05337045	0.17	0.20605	0.350963			cg20881910	0.069	0.608384	0.989682			cg03369262	-0.065	0.62984	0.993264			cg27653881	-0.053	0.690348	0.99974			cg11585805	0.064	0.631088	0.989			cg20514991	0.076	0.569806	0.950927			cg09558547	-0.073	0.584292	0.991066			cg13019085	-0.068	0.611639	0.982947
cg09892273	-0.17	0.206246	0.350963			cg17718664	-0.069	0.608787	0.989682			cg01179012	0.064	0.632199	0.993264			cg15489003	0.053	0.690907	0.99974			cg02427547	-0.064	0.631474	0.989			cg17512353	0.076	0.56988	0.950927			cg04554240	-0.073	0.587854	0.991066			cg11735427	0.067	0.615445	0.982947
cg01828733	-0.17	0.207354	0.350963			cg09919193	-0.069	0.609461	0.989682			cg20159490	0.064	0.635077	0.993264			cg26082368	-0.053	0.691635	0.99974			cg05664581	0.064	0.633815	0.989			cg14770351	-0.076	0.572309	0.950927			cg08531890	-0.072	0.588849	0.991066			cg04823971	0.067	0.616029	0.982947
cg07872108	-0.169	0.207957	0.350963			cg14255471	-0.069	0.61019	0.989682			cg00692690	0.063	0.638533	0.993264			cg09018444	0.053	0.69218	0.99974			cg23054321	-0.063	0.638164	0.989			cg11662039	-0.076	0.572441	0.950927			cg24053165	-0.072	0.58932	0.991066			cg02427547	0.067	0.616128	0.982947
cg26740481	-0.169	0.208555	0.350963			cg14989351	0.069	0.612423	0.989682			cg14989351	-0.063	0.639179	0.993264			cg14777214	-0.052	0.6957	0.99974			cg11735427	-0.063	0.641065	0.989			cg02538553	-0.075	0.573779	0.950927			cg07935924	-0.072	0.59155	0.991066			cg06513106	0.067	0.617622	0.982947
cg01226811	-0.169	0.208768	0.350963			cg02789991	-0.068	0.617836	0.989682			cg07699939	0.063	0.640967	0.993264			cg09856045	-0.052	0.69593	0.99974			cg00169030	0.062	0.642499	0.989			cg20297402	0.075	0.576104	0.950927			cg04966191	0.071	0.594893	0.991066			cg08511308	-0.067	0.61905	0.982947
cg04015581	0.168	0.21073	0.353167			cg25242691	0.067	0.618574	0.989682			cg10725395	0.062	0.642554	0.993264			cg11780785	-0.052	0.696071	0.99974			cg19402371	0.061	0.648361	0.989			cg18867698	0.075	0.577829	0.950927			cg03767475	-0.071	0.595008	0.991066			cg06118609	0.066	0.619951	0.982947
cg19447113	-0.168	0.212868	0.355654			cg13380669	-0.067	0.618751	0.989682			cg06331333	0.062	0.643882	0.993264			cg16711124	-0.052	0.697138	0.99974			cg08085567	-0.061	0.649655	0.989			cg01799062	-0.074	0.578401	0.950927			cg11662039	-0.071	0.596888	0.991066			cg02503796	0.066	0.622138	0.982947
cg17767192	-0.167	0.214004	0.356454			cg00721771	-0.067	0.618867	0.989682			cg17657296	-0.062	0.644491	0.993264			cg14053651	-0.052	0.700183	0.99974			cg17840408	-0.061	0.65176	0.989			cg12958891	0.074	0.582256	0.950927			cg08078122	-0.071	0.5985	0.991066			cg12807419	-0.066	0.622996	0.982947
cg07669822	0.167	0.214907	0.356864			cg02481237	-0.067	0.620018	0.989682			cg02824489	0.061	0.647476	0.993264			cg02862886	-0.051	0.701058	0.99974			cg19787000	0.06	0.652262	0.989			cg08085567	0.073	0.58397	0.950927			cg17692689	-0.071	0.598594	0.991066			cg27418099	-0.066	0.623224	0.982947
cg00820961	0.166	0.217275	0.359696			cg06499698	-0.067	0.62033	0.989682			cg07005242	0.061	0.647914	0.993264			cg11661326	0.051	0.702352	0.99974			cg16294687	-0.06	0.654278	0.989			cg17692689	0.073	0.585208	0.950927			cg25714956	0.07	0.599883	0.991066			cg13484357	-0.065	0.627026	0.982947
cg02664109	0.165	0.219818	0.3628			cg04841607	0.067	0.622363	0.989682			cg07784975	-0.061	0.649473	0.993264			cg27297893	0.05	0.706907	0.99974			cg07854296	-0.06	0.654556	0.989			cg12650490	-0.073	0.586509	0.950927			cg11590213	-0.07	0.60048	0.991066			cg08729981	-0.065	0.628435	0.982947
cg17238412	-0.165	0.221405	0.364313			cg11585805	0.067	0.622605	0.989682			cg07113423	-0.061	0.649593	0.993264			cg14574037	-0.05	0.70897	0.99974			cg22845765	0.06	0.654558	0.989			cg14328442	-0.073	0.588204	0.950927			cg27295595	0.069	0.606694	0.995997			cg19788727	-0.065	0.62849	0.982947
cg16711124	0.164	0.223923	0.366426			cg07416664	0.066	0.623266	0.989682			cg14320625	-0.061	0.649646	0.993264			cg20926288	-0.05	0.711018	0.99974			cg08510483	0.06	0.65565	0.989			cg05483391	-0.072	0.590904	0.950927			cg04697094	-0.068	0.610023	0.995997			cg05584605	-0.065	0.628865	0.982947
cg11735427	0.164	0.224245	0.366426			cg26131670	0.066	0.624419	0.989682			cg13794246	0.061	0.651415	0.993264			cg16324655	-0.049	0.712201	0.99974			cg08505307	0.06	0.655721	0.989			cg14574037	-0.072	0.591713	0.950927			cg06612491	-0.068	0.611668	0.995997			cg25635805	-0.065	0.628981	0.982947
cg17403995	0.163	0.224714	0.366426			cg21474669	-0.066	0.627686	0.989682			cg10928404	0.06	0.654915	0.993264			cg00820961	0.049	0.716666	0.99974			cg17657296	-0.06	0.656499	0.989			cg19756786	0.072	0.593306	0.950927			cg21928411	0.068	0.61282	0.995997			cg22378085	0.065	0.629366	0.982947
cg02255236	-0.162	0.228392	0.371308			cg16099227	-0.066	0.627764	0.989682			cg17713797	0.06	0.654987	0.993264			cg17713797	0.048	0.721752	0.99974			cg18698214	-0.06	0.656701	0.989			cg01226811	-0.072	0.59354	0.950927			cg20065768	0.067	0.617967	0.995997			cg27297722	0.065	0.629545	0.982947
cg24629376	-0.16	0.233542	0.378547			cg01960936	0.065	0.631064	0.989682			cg11624322	-0.059	0.657339	0.993264			cg12807419	0.047	0.726482	0.99974			cg14796682	-0.059	0.657402	0.989			cg24053165	-0.071	0.595736	0.950927			cg17840408	-0.067	0.618533	0.995997			cg13794246	-0.064	0.632954	0.982947
cg00169030	0.159	0.236209	0.381731			cg05280133	0.065	0.633192	0.989682			cg25599129	0.059	0.657822	0.993264			cg11912591	-0.047	0.726757	0.99974			cg15409133	0.059	0.6596	0.989			cg16883805	0.071	0.595789	0.950927			cg03835061	-0.067	0.61883	0.995997			cg27295595	0.064	0.635562	0.982947
cg11590213	0.158	0.23981	0.385375			cg01813335	0.064	0.634114	0.989682			cg08195038	0.059	0.660941	0.993264			cg05664581	0.047	0.727214	0.99974			cg17512353	0.059	0.66154	0.989			cg07854296	0.071	0.595828	0.950927			cg25482767	-0.066	0.6224	0.995997			cg17403995	0.063	0.638001	0.982947
cg20481636	0.158	0.239884	0.385375			cg06086465	0.064	0.635584	0.989682			cg22120852	0.059	0.661195	0.993264			cg25242691	-0.047	0.728535	0.99974			cg09997532	0.059	0.662257	0.989			cg08258309	0.071	0.597651	0.950927			cg07784975	-0.066	0.62283	0.995997			cg05539344	0.063	0.638514	0.982947
cg05037556	0.158	0.240858	0.385575			cg17380244	-0.064	0.63667	0.989682			cg07254706	-0.059	0.661465	0.993264			cg13380669	-0.047	0.728564	0.99974			cg09506172	-0.059	0.662391	0.989			cg07536570	0.07	0.603165	0.950927			cg25191774	-0.065	0.628354	0.995997			cg06865642	0.063	0.638853	0.982947
cg03697708	0.158	0.241428	0.385575			cg11735427	0.064	0.638182	0.989682			cg00169030	0.059	0.661476	0.993264			cg19344881	0.046	0.728891	0.99974			cg14320625	0.059	0.662447	0.989			cg08303283	-0.069	0.604248	0.950927			cg02540212	-0.064	0.630737	0.995997			cg20986135	0.063	0.641023	0.982947
cg01359141	-0.156	0.24515	0.390371			cg01236932	-0.064	0.6384	0.989682			cg02664109	0.058	0.663708	0.993264			cg02612397	0.046	0.73107	0.99974			cg00976036	-0.058	0.66423	0.989			cg19713833	0.068	0.611265	0.950927			cg23063243	0.064	0.634738	0.995997			cg27655158	0.062	0.642229	0.982947
cg23054321	0.156	0.247313	0.392664			cg05896741	0.063	0.640543	0.989682			cg14312268	0.058	0.663725	0.993264			cg17851928	0.046	0.731386	0.99974			cg18584618	0.058	0.664511	0.989			cg17403995	0.068	0.611911	0.950927			cg01360586	0.064	0.635592	0.995997			cg09506172	-0.062	0.642627	0.982947
cg14320625	0.154	0.25154	0.398211			cg04119462	-0.063	0.641444	0.989682			cg09349604	0.058	0.667577	0.993264			cg09908879	0.046	0.732134	0.99974			cg14082645	-0.058	0.665776	0.989			cg09493063	0.068	0.613954	0.950927			cg12535380	0.063	0.635995	0.995997			cg05835247	-0.062	0.644854	0.982947
cg03120983	0.154	0.252558	0.39866			cg14247008	-0.063	0.641603	0.989682			cg05084077	-0.057	0.668583	0.993264			cg09506172	0.046	0.732795	0.99974			cg00657674	-0.058	0.666145	0.989			cg11863813	0.067	0.618066	0.950927			cg15221554	0.063	0.637254	0.995997			cg19402371	0.061	0.647711	0.982947
cg06631347	-0.153	0.254878	0.400033			cg13794246	0.062	0.646342	0.989682			cg08736267	0.057	0.66872	0.993264			cg23900422	-0.045	0.736371	0.99974			cg07094475	-0.057	0.668538	0.989			cg12278467	-0.067	0.619459	0.950927			cg11712506	0.063	0.638453	0.995997			cg22916722	0.061	0.649992	0.982947
cg05717473	0.153	0.254901	0.400033			cg11704352	-0.062	0.646475	0.989682			cg00721771	-0.057	0.670118	0.993264			cg01265531	-0.045	0.736466	0.99974			cg17713797	0.057	0.669631	0.989			cg06531778	-0.066	0.620047	0.950927			cg07300558	-0.062	0.64504	0.995997			cg24987100	-0.061	0.650249	0.982947
cg10068793	-0.153	0.256319	0.400478			cg15602633	-0.062	0.647165	0.989682			cg18696692	-0.057	0.672483	0.993264			cg15336559	0.045	0.738425	0.99974			cg10831802	-0.055	0.679579	0.989			cg08764451	0.065	0.625708	0.950927			cg25660521	-0.061	0.649926	0.995997			cg23063243	0.061	0.651581	0.982947
cg19787000	0.153	0.25666	0.400478			cg19238654	-0.06	0.657852	0.989682			cg27034576	-0.056	0.674052	0.993264			cg14411504	-0.045	0.738855	0.99974			cg27653881	-0.055	0.680152	0.989			cg05962382	-0.065	0.627543	0.950927			cg17650274	-0.06	0.654408	0.995997			cg11215154	-0.06	0.653032	0.982947
cg20180447	0.151	0.260804	0.403835			cg18881641	0.06	0.658208	0.989682			cg20791945	0.056	0.674951	0.993264			cg15602633	-0.045	0.738967	0.99974			cg02862886	0.055	0.68253	0.989			cg11263393	0.065	0.627721	0.950927			cg03697708	0.06	0.655542	0.995997			cg23809497	0.06	0.653198	0.982947
cg06466782	0.151	0.26097	0.403835			cg06903917	0.06	0.658776	0.989682			cg02255236	0.055	0.680696	0.993264			cg11712506	0.045	0.739184	0.99974			cg11539857	-0.055	0.683446	0.989			cg03917817	-0.065	0.627873	0.950927			cg24373647	-0.06	0.656981	0.995997			cg25366903	-0.06	0.65352	0.982947
cg08764451	0.151	0.261043	0.403835			cg03477860	0.06	0.659037	0.989682			cg02320784	0.055	0.681856	0.993264			cg00397976	-0.045	0.739816	0.99974			cg24053165	-0.055	0.683819	0.989			cg00959464	0.065	0.628491	0.950927			cg22008772	-0.059	0.658222	0.995997			cg17514461	0.06	0.655264	0.982947
cg07699939	0.151	0.263462	0.406419			cg06899044	0.06	0.659094	0.989682			cg11059720	0.054	0.685435	0.993264			cg12346369	-0.044	0.740244	0.99974			cg07935924	-0.055	0.684105	0.989			cg17840408	-0.065	0.629615	0.950927			cg27297893	0.057	0.669586	0.995997			cg13569479	-0.059	0.657665	0.982947
cg09312564	0.15	0.265829	0.40891			cg12278467	0.06	0.659317	0.989682			cg18506018	0.054	0.685756	0.993264			cg04119462	0.044	0.740584	0.99974			cg07151117	-0.055	0.684106	0.989			cg21228500	0.064	0.631205	0.950927			cg19713833	-0.056	0.6745	0.995997			cg16832091	-0.059	0.661082	0.982947
cg26131670	0.149	0.267226	0.409568			cg05962382	0.06	0.659916	0.989682			cg24434987	-0.054	0.686127	0.993264			cg17380244	0.044	0.743853	0.99974			cg09312564	-0.054	0.685286	0.989			cg05896741	0.064	0.631573	0.950927			cg20481636	-0.056	0.675411	0.995997			cg26740905	0.059	0.662175	0.982947
cg03950253	-0.149	0.267765	0.409568			cg10940210	-0.059	0.661017	0.989682			cg15409133	0.054	0.686507	0.993264			cg10613701	0.044	0.744096	0.99974			cg15336559	-0.054	0.685468	0.989			cg03950253	-0.064	0.632443	0.950927			cg11735427	-0.056	0.677423	0.995997			cg03659835	0.058	0.666329	0.982947
cg11646428	-0.148	0.272277	0.415299			cg05246098	-0.059	0.662248	0.989682			cg05215925	-0.054	0.686618	0.993264			cg11979303	0.043	0.748265	0.99974			cg07429038	0.054	0.686166	0.989			cg12807419	0.064	0.633484	0.950927			cg20180447	0.056	0.678579	0.995997			cg07854296	-0.057	0.668735	0.982947
cg19274612	0.147	0.273967	0.416706			cg04697094	0.059	0.663614	0.989682			cg16009558	0.054	0.686766	0.993264			cg25749040	-0.043	0.74844	0.99974			cg10613701	-0.054	0.687221	0.989			cg01236932	-0.064	0.634835	0.950927			cg00976036	0.055	0.682583	0.995997			cg11585805	-0.057	0.670894	0.982947
cg16236725	-0.147	0.275645	0.418087			cg12346369	0.059	0.663819	0.989682			cg14646893	-0.054	0.689344	0.993264			cg23688510	-0.043	0.750002	0.99974			cg09856045	-0.054	0.689206	0.989			cg02625764	-0.064	0.634837	0.950927			cg13306032	-0.054	0.68604	0.995997			cg18584618	-0.056	0.674932	0.982947
cg20881910	-0.146	0.276912	0.418839			cg02320784	-0.058	0.665617	0.989682			cg01894614	-0.053	0.693516	0.993264			cg12535380	0.043	0.750788	0.99974			cg07669822	0.053	0.69035	0.989			cg02824489	0.064	0.635315	0.950927			cg08764451	-0.054	0.686284	0.995997			cg05037556	0.056	0.677141	0.982947
cg00971919	0.144	0.28407	0.428394			cg05036314	-0.058	0.667485	0.989682			cg00091760	-0.053	0.693829	0.993264			cg01163237	-0.043	0.750971	0.99974			cg03015790	0.053	0.691414	0.989			cg03369262	-0.063	0.63583	0.950927			cg04015581	0.053	0.691877	0.995997			cg16132610	0.056	0.677667	0.982947
cg08510483	-0.144	0.284807	0.428394			cg22639011	0.058	0.667867	0.989682			cg03803009	0.052	0.69715	0.993264			cg08740358	0.043	0.751069	0.99974			cg11590213	0.053	0.6937	0.989			cg07113423	0.063	0.63689	0.950927			cg03950253	0.053	0.692303	0.995997			cg09801894	0.055	0.680081	0.982947
cg05961429	0.144	0.286301	0.429451			cg17514461	0.058	0.669875	0.989682			cg20986135	0.052	0.697571	0.993264			cg04015581	0.042	0.754028	0.99974			cg21077321	-0.053	0.69543	0.989			cg03894490	0.063	0.637345	0.950927			cg04762004	-0.053	0.693534	0.995997			cg05717473	0.055	0.68237	0.982947
cg11559480	0.142	0.291385	0.435654			cg27193641	-0.058	0.670631	0.989682			cg08267489	0.052	0.699563	0.993264			cg13185377	-0.042	0.754771	0.99974			cg05835247	0.052	0.696107	0.989			cg11059720	0.063	0.637346	0.950927			cg26621192	-0.052	0.696749	0.995997			cg02345961	0.055	0.682693	0.982947
cg06656233	0.142	0.292041	0.435654			cg26106948	-0.057	0.671356	0.989682			cg15134685	0.052	0.700019	0.993264			cg22112051	-0.042	0.755619	0.99974			cg27040795	-0.052	0.696344	0.989			cg03412618	0.063	0.637454	0.950927			cg13569479	0.052	0.698614	0.995997			cg01828733	0.055	0.684155	0.982947
cg09526429	0.141	0.294646	0.438337			cg16053716	0.057	0.672681	0.989682			cg15270150	0.052	0.700367	0.993264			cg08764451	-0.041	0.759456	0.99974			cg14168733	0.052	0.697601	0.989			cg07935924	-0.063	0.639987	0.952091			cg06513106	0.052	0.698813	0.995997			cg25242691	-0.054	0.686218	0.982947
cg09605634	0.141	0.295988	0.438526			cg25714956	-0.057	0.674271	0.989682			cg22103909	-0.052	0.700793	0.993264			cg11700298	-0.041	0.759908	0.99974			cg03803009	0.052	0.698119	0.989			cg16025624	0.062	0.642918	0.953033			cg23688510	-0.051	0.701729	0.995997			cg06039355	0.054	0.6867	0.982947
cg14574037	0.141	0.296389	0.438526			cg19787000	-0.057	0.675446	0.989682			cg16883805	0.052	0.700983	0.993264			cg08723318	0.041	0.760816	0.99974			cg14928057	-0.052	0.699229	0.989			cg22639011	0.062	0.644705	0.953033			cg25041852	0.051	0.701919	0.995997			cg06829969	-0.054	0.687053	0.982947
cg05911191	0.14	0.297744	0.439334			cg10358197	-0.056	0.677121	0.989682			cg19453059	0.051	0.701901	0.993264			cg22103909	-0.04	0.763734	0.99974			cg08156074	-0.052	0.699406	0.989			cg18700820	-0.062	0.645886	0.953033			cg14989351	0.051	0.703284	0.995997			cg10218758	-0.053	0.691051	0.982947
cg21784169	0.139	0.301984	0.444383			cg26085804	0.056	0.681251	0.989682			cg03659835	-0.051	0.702501	0.993264			cg21077321	0.04	0.764376	0.99974			cg13185377	-0.051	0.701625	0.989			cg14805211	-0.061	0.649949	0.954154			cg07429038	-0.051	0.705214	0.995997			cg03477860	0.053	0.691335	0.982947
cg00959464	0.139	0.303984	0.445373			cg06865642	0.055	0.6852	0.989682			cg16236725	0.051	0.704694	0.993264			cg19756786	0.04	0.766003	0.99974			cg01508365	-0.051	0.703497	0.989			cg22764700	-0.06	0.651975	0.954154			cg05717473	-0.051	0.705725	0.995997			cg14053651	-0.052	0.697315	0.982947
cg10218758	0.138	0.304297	0.445373			cg11422237	0.055	0.685576	0.989682			cg25482767	0.051	0.705508	0.993264			cg12946179	-0.039	0.769483	0.99974			cg07193023	-0.051	0.704835	0.989			cg15850479	0.06	0.655805	0.954154			cg19296262	0.05	0.707355	0.995997			cg17692689	0.051	0.701331	0.982947
cg25074078	0.137	0.308037	0.449634			cg00268989	0.055	0.685745	0.989682			cg18698214	-0.051	0.705574	0.993264			cg11559480	-0.039	0.770512	0.99974			cg21851391	0.051	0.705056	0.989			cg11661326	0.059	0.659426	0.954154			cg22378085	0.05	0.711206	0.995997			cg04849378	-0.051	0.702329	0.982947
cg08247938	0.137	0.309384	0.45039			cg20926288	-0.055	0.686566	0.989682			cg08592768	-0.05	0.707586	0.993264			cg15108650	0.039	0.770528	0.99974			cg00692690	0.05	0.706729	0.989			cg19238654	0.059	0.661411	0.954154			cg11263393	-0.049	0.715367	0.995997			cg14066715	-0.051	0.702457	0.982947
cg15221554	0.136	0.313672	0.453902			cg17713797	0.054	0.688771	0.989682			cg19088627	0.05	0.708444	0.993264			cg21228500	0.039	0.770985	0.99974			cg01179012	0.05	0.707485	0.989			cg17470674	-0.059	0.661666	0.954154			cg21474669	-0.048	0.718612	0.995997			cg05962382	0.051	0.702485	0.982947
cg06118609	0.136	0.314434	0.453902			cg11700298	0.054	0.689275	0.989682			cg21153696	0.05	0.711425	0.993264			cg08078122	-0.039	0.771507	0.99974			cg10928404	-0.05	0.711938	0.989			cg05584605	-0.058	0.6641	0.954154			cg02481237	0.048	0.7203	0.995997			cg09526429	-0.051	0.702495	0.982947
cg09908879	0.136	0.314883	0.453902			cg14411504	0.054	0.691718	0.989682			cg01106366	0.05	0.711693	0.993264			cg27655158	0.038	0.774548	0.99974			cg05884706	0.049	0.716115	0.989			cg19861048	-0.058	0.66421	0.954154			cg01106366	-0.048	0.72032	0.995997			cg08723318	-0.05	0.70807	0.982947
cg27538194	-0.135	0.316582	0.453902			cg23366191	0.053	0.694714	0.989682			cg13019085	-0.049	0.713958	0.993264			cg23097429	0.038	0.775023	0.99974			cg06331333	0.049	0.716727	0.989			cg17514461	0.058	0.665574	0.954154			cg02625764	0.048	0.721481	0.995997			cg09473315	-0.05	0.709677	0.982947
cg27332647	0.135	0.316591	0.453902			cg11624322	-0.053	0.698111	0.989682			cg06834005	0.049	0.716519	0.993264			cg18552425	0.038	0.777707	0.99974			cg17718664	-0.049	0.71729	0.989			cg00397976	0.058	0.666844	0.954154			cg01359081	-0.047	0.725125	0.995997			cg06897442	0.05	0.711391	0.982947
cg20862447	-0.135	0.316812	0.453902			cg23186927	-0.052	0.702227	0.989682			cg00638803	-0.048	0.717805	0.993264			cg11612266	0.038	0.778231	0.99974			cg06903917	0.048	0.718592	0.989			cg25623522	0.057	0.668838	0.954154			cg08592768	-0.047	0.726065	0.995997			cg14624451	-0.049	0.712452	0.982947
cg19238654	0.135	0.318181	0.454663			cg24987100	-0.052	0.702544	0.989682			cg17840408	-0.048	0.720161	0.993264			cg08620817	-0.038	0.7792	0.99974			cg14850764	0.048	0.721179	0.989			cg01508365	0.057	0.668962	0.954154			cg18698214	-0.047	0.726297	0.995997			cg10613701	0.049	0.71319	0.982947
cg01735366	0.132	0.326406	0.464696			cg25041852	0.051	0.704013	0.989682			cg06089606	-0.048	0.721339	0.993264			cg04221117	-0.037	0.781964	0.99974			cg07416664	0.048	0.72304	0.989			cg10670310	-0.057	0.669489	0.954154			cg05342276	-0.047	0.727978	0.995997			cg21864378	0.049	0.713515	0.982947
cg16541161	0.132	0.326913	0.464696			cg01450566	-0.051	0.704294	0.989682			cg25191774	0.047	0.726602	0.993264			cg08511308	0.037	0.784499	0.99974			cg17514461	-0.047	0.724456	0.989			cg03477860	0.057	0.672239	0.955565			cg25379995	-0.046	0.730405	0.995997			cg08585614	-0.049	0.71435	0.982947
cg22501885	0.132	0.327884	0.464859			cg27158462	0.051	0.704385	0.989682			cg01360586	-0.047	0.727218	0.993264			cg10500641	-0.037	0.785069	0.99974			cg10741153	0.047	0.725467	0.989			cg27332647	-0.056	0.675941	0.958318			cg11580948	-0.046	0.733315	0.995997			cg13167214	0.049	0.714831	0.982947
cg27418099	0.13	0.334856	0.473508			cg03027241	0.051	0.705193	0.989682			cg05483391	-0.046	0.729951	0.993264			cg05036314	0.036	0.786474	0.99974			cg08592768	0.047	0.727045	0.989			cg11585805	0.056	0.67866	0.959112			cg08195038	0.045	0.73556	0.995997			cg17650274	0.049	0.716686	0.982947
cg11809958	0.129	0.340026	0.478615			cg08511308	-0.051	0.70685	0.989682			cg22676401	0.046	0.732183	0.993264			cg11215154	-0.036	0.786823	0.99974			cg13019085	0.045	0.737239	0.989			cg04221117	-0.055	0.680034	0.959112			cg07839933	-0.044	0.741675	0.995997			cg12650490	0.048	0.718422	0.982947
cg09493063	0.129	0.340231	0.478615			cg00048743	-0.051	0.707106	0.989682			cg25242691	-0.046	0.732319	0.993264			cg27332647	0.036	0.78838	0.99974			cg16132610	0.045	0.737711	0.989			cg18470442	0.055	0.683191	0.961069			cg00692690	-0.044	0.742407	0.995997			cg20159490	-0.048	0.720629	0.982947
cg10443049	-0.128	0.341848	0.479646			cg06756413	0.051	0.708548	0.989682			cg10500641	-0.046	0.733492	0.993264			cg01236932	0.036	0.788963	0.99974			cg07300558	-0.044	0.741563	0.989			cg20557107	-0.054	0.686291	0.9626			cg07336099	0.044	0.744194	0.995997			cg19088627	0.048	0.722347	0.982947
cg27329188	0.127	0.347059	0.485375			cg16324655	0.051	0.70905	0.989682			cg15624795	-0.046	0.734235	0.993264			cg08267489	0.036	0.789778	0.99974			cg06865642	-0.044	0.742122	0.989			cg22112051	-0.054	0.687825	0.9626			cg07669822	0.044	0.744283	0.995997			cg05483391	0.047	0.723608	0.982947
cg21169617	0.127	0.347718	0.485375			cg06612491	0.05	0.709942	0.989682			cg17767192	0.046	0.734455	0.993264			cg10443049	0.036	0.790793	0.99974			cg09384872	0.043	0.746074	0.989			cg10358197	-0.053	0.694128	0.967688			cg13019085	0.043	0.745899	0.995997			cg08156074	-0.047	0.724192	0.982947
cg13794246	0.125	0.353282	0.491587			cg12537690	0.05	0.711713	0.989682			cg17718664	-0.045	0.738922	0.993264			cg01106366	0.035	0.792067	0.99974			cg04823971	0.043	0.74642	0.989			cg02187468	-0.052	0.695543	0.967688			cg17657296	-0.043	0.747337	0.995997			cg22764700	0.047	0.726371	0.982947
cg01125366	-0.125	0.353979	0.491587			cg03894490	0.049	0.716315	0.989682			cg04221117	-0.044	0.740317	0.993264			cg19788727	-0.035	0.792312	0.99974			cg25825506	0.043	0.74686	0.989			cg07950002	0.052	0.696807	0.967688			cg02427547	0.043	0.749015	0.995997			cg23637385	0.047	0.727159	0.982947
cg17722823	0.124	0.358369	0.496414			cg25726518	0.049	0.719255	0.989682			cg03950253	0.044	0.74103	0.993264			cg07416664	0.035	0.792936	0.99974			cg14805211	-0.043	0.747095	0.989			cg26085804	0.051	0.705893	0.972708			cg00048743	-0.043	0.749628	0.995997			cg16575363	0.047	0.727989	0.982947
cg13740135	0.123	0.361061	0.498867			cg26665873	-0.048	0.723211	0.989682			cg01508365	0.044	0.743218	0.993264			cg25726518	-0.035	0.793742	0.99974			cg00820961	-0.043	0.750439	0.989			cg14510632	0.05	0.707175	0.972708			cg02612397	-0.043	0.749692	0.995997			cg20926288	-0.047	0.728178	0.982947
cg07415998	0.123	0.361977	0.498867			cg11646428	-0.047	0.725799	0.989682			cg04633141	-0.044	0.745053	0.993264			cg09403666	0.035	0.794077	0.99974			cg16810605	-0.042	0.751732	0.989			cg01735366	-0.05	0.708871	0.972708			cg05519816	0.043	0.750454	0.995997			cg23176577	-0.046	0.728978	0.982947
cg02481237	-0.12	0.373449	0.512086			cg22699447	-0.047	0.726185	0.989682			cg12537690	-0.043	0.749043	0.993264			cg03692700	0.034	0.797921	0.99974			cg11173404	-0.042	0.753716	0.989			cg02862886	0.05	0.709464	0.972708			cg27655158	-0.043	0.750584	0.995997			cg11539857	0.046	0.72953	0.982947
cg20557107	-0.12	0.374176	0.512086			cg00959464	0.047	0.726736	0.989682			cg06471073	0.043	0.750063	0.993264			cg13740135	0.034	0.800829	0.99974			cg07409443	0.042	0.754837	0.989			cg10068793	-0.049	0.713492	0.972708			cg00971919	-0.042	0.75252	0.995997			cg07193023	-0.046	0.730837	0.982947
cg26621192	0.12	0.37479	0.512086			cg03120983	-0.047	0.726794	0.989682			cg10858686	0.042	0.751577	0.993264			cg00692690	-0.034	0.800836	0.99974			cg12278467	0.042	0.75636	0.989			cg11979303	-0.049	0.717235	0.972708			cg11700298	0.042	0.755718	0.995997			cg25599129	-0.046	0.73342	0.982947
cg10757144	0.12	0.375341	0.512086			cg06531778	0.047	0.727847	0.989682			cg11782748	-0.042	0.755061	0.993264			cg14770351	0.034	0.801394	0.99974			cg11662039	-0.042	0.756951	0.989			cg03767475	-0.048	0.718069	0.972708			cg27158462	-0.041	0.758429	0.995997			cg17470674	-0.045	0.73498	0.982947
cg15130894	0.119	0.378532	0.513051			cg27114644	0.047	0.728671	0.989682			cg14348757	-0.042	0.755241	0.993264			cg06588841	-0.033	0.807053	0.99974			cg14880584	-0.041	0.757749	0.989			cg00099976	0.047	0.726353	0.972708			cg02538553	-0.041	0.759354	0.995997			cg19949955	0.045	0.737245	0.982947
cg11065621	0.119	0.379144	0.513051			cg11842783	0.047	0.730286	0.989682			cg09473315	0.042	0.755358	0.993264			cg00721771	0.033	0.807129	0.99974			cg17795258	-0.041	0.757864	0.989			cg00995902	-0.047	0.727572	0.972708			cg19088627	0.041	0.762767	0.995997			cg02481237	-0.045	0.73877	0.982947
cg20791945	0.118	0.380305	0.513051			cg08592768	-0.047	0.73087	0.989682			cg07336099	-0.042	0.756292	0.993264			cg25792389	-0.032	0.809115	0.99974			cg17380244	0.041	0.758387	0.989			cg08912051	-0.046	0.729055	0.972708			cg14624451	-0.04	0.76543	0.995997			cg11979303	0.045	0.739575	0.982947
cg09938098	-0.118	0.380445	0.513051			cg00971919	0.045	0.738507	0.991282			cg07409443	-0.042	0.756877	0.993264			cg15130894	0.032	0.809495	0.99974			cg19227696	0.041	0.760217	0.989			cg15108650	0.046	0.730311	0.972708			cg18700820	-0.04	0.765767	0.995997			cg01799062	0.044	0.740527	0.982947
cg27193641	0.118	0.381384	0.513051			cg16025624	0.044	0.74652	0.991282			cg26274304	0.041	0.757205	0.993264			cg00378211	0.032	0.810059	0.99974			cg12650490	0.04	0.762818	0.989			cg16324655	-0.046	0.731444	0.972708			cg16236725	-0.04	0.767271	0.995997			cg11580948	0.044	0.744496	0.982947
cg09403666	0.118	0.381718	0.513051			cg27034576	0.044	0.746964	0.991282			cg22492024	0.041	0.761214	0.993264			cg08729981	0.032	0.812447	0.99974			cg13167214	0.04	0.765102	0.989			cg08267489	-0.045	0.735536	0.972708			cg15108650	-0.04	0.76839	0.995997			cg02612397	0.043	0.748503	0.982947
cg16025624	0.116	0.389532	0.522262			cg14796682	0.043	0.752862	0.991282			cg19402371	0.039	0.771898	0.993264			cg08912051	-0.032	0.8136	0.99974			cg20557107	-0.04	0.765103	0.989			cg02181920	-0.045	0.736026	0.972708			cg26665873	0.039	0.769556	0.995997			cg09892273	-0.043	0.750839	0.982947
cg07784975	0.115	0.395243	0.528614			cg10104921	-0.042	0.755583	0.991282			cg26207503	0.038	0.774206	0.993264			cg15299388	0.032	0.813614	0.99974			cg10076958	-0.04	0.765337	0.989			cg10940210	0.045	0.73742	0.972708			cg13726887	-0.039	0.774152	0.995997			cg04633141	-0.043	0.751367	0.982947
cg21928411	0.114	0.396524	0.529024			cg09892273	0.042	0.755721	0.991282			cg09856045	-0.038	0.775555	0.993264			cg15198098	0.031	0.815506	0.99974			cg23366191	-0.04	0.766911	0.989			cg14348757	-0.044	0.742811	0.972708			cg01813335	0.038	0.774756	0.995997			cg08258309	-0.042	0.751705	0.982947
cg11215154	-0.114	0.400035	0.53218			cg09801894	-0.042	0.7564	0.991282			cg11662039	0.038	0.777588	0.993264			cg05337045	0.031	0.815725	0.99974			cg17692689	-0.039	0.770776	0.989			cg02815785	0.044	0.745207	0.972708			cg07113423	0.037	0.782416	0.995997			cg04841607	0.041	0.758713	0.982947
cg17713797	0.113	0.40085	0.53218			cg20412589	-0.042	0.756727	0.991282			cg01119259	-0.038	0.779001	0.993264			cg21864378	-0.031	0.81761	0.99974			cg18867698	-0.039	0.771426	0.989			cg11559480	-0.044	0.745355	0.972708			cg15489003	-0.037	0.78305	0.995997			cg25482767	0.041	0.759319	0.982947
cg08912051	0.113	0.403068	0.533819			cg23523251	-0.042	0.758216	0.991282			cg08510483	0.037	0.782316	0.993264			cg16832091	-0.031	0.81833	0.99974			cg26207503	0.039	0.77215	0.989			cg17650274	0.044	0.74562	0.972708			cg06039355	0.036	0.790316	0.995997			cg10500641	0.041	0.759734	0.982947
cg20509944	-0.113	0.404194	0.534008			cg14320625	0.042	0.758739	0.991282			cg25543768	0.036	0.78748	0.993264			cg07156389	-0.031	0.819581	0.99974			cg24366127	-0.039	0.772249	0.989			cg17310600	0.043	0.745886	0.972708			cg08247938	0.035	0.792675	0.995997			cg17512353	-0.041	0.7598	0.982947
cg09856045	-0.112	0.405977	0.534751			cg25662926	-0.041	0.763241	0.991282			cg04330126	0.036	0.788968	0.993264			cg22639011	-0.031	0.819674	0.99974			cg19238654	-0.039	0.772688	0.989			cg02345961	-0.043	0.746241	0.972708			cg22639011	-0.035	0.794999	0.995997			cg19250417	-0.041	0.761579	0.982947
cg20986135	0.112	0.406726	0.534751			cg10068793	0.04	0.76598	0.991282			cg11735427	-0.036	0.789006	0.993264			cg17657296	0.031	0.820179	0.99974			cg18506018	0.039	0.773853	0.989			cg15732107	-0.043	0.74766	0.972708			cg08258309	-0.035	0.795465	0.995997			cg00995902	0.04	0.764911	0.982947
cg10928404	-0.111	0.409122	0.536602			cg17657296	0.04	0.767203	0.991282			cg05539344	-0.036	0.789081	0.993264			cg08195038	0.03	0.820398	0.99974			cg03835061	-0.038	0.775993	0.989			cg06466782	-0.043	0.750197	0.972708			cg09493063	0.034	0.797323	0.995997			cg07784975	-0.04	0.76523	0.982947
cg12924548	0.111	0.411946	0.539004			cg20557107	0.04	0.768195	0.991282			cg27418099	-0.035	0.791481	0.993264			cg16413023	0.03	0.82345	0.99974			cg01660630	0.038	0.776651	0.989			cg02612397	0.042	0.752081	0.972708			cg00169030	-0.034	0.799016	0.995997			cg07839933	-0.04	0.765528	0.982947
cg14328442	-0.11	0.415397	0.540079			cg09571713	0.039	0.775083	0.991282			cg16132610	-0.035	0.793728	0.993264			cg17238412	-0.03	0.823833	0.99974			cg08991339	0.038	0.77977	0.989			cg11173404	0.042	0.755484	0.972708			cg01508365	-0.034	0.799021	0.995997			cg19227696	0.04	0.765838	0.982947
cg19227696	0.11	0.415931	0.540079			cg01076387	0.038	0.780963	0.991282			cg27655158	-0.035	0.795466	0.993264			cg24448969	0.029	0.829849	0.99974			cg08531890	0.037	0.784833	0.989			cg10500641	-0.041	0.757597	0.972708			cg01302572	-0.034	0.799861	0.995997			cg08592768	0.04	0.767046	0.982947
cg05036314	0.11	0.416052	0.540079			cg04849378	-0.037	0.78661	0.991282			cg08303283	0.035	0.797081	0.993264			cg09919193	-0.028	0.834345	0.99974			cg01828733	0.036	0.789367	0.989			cg02481237	-0.041	0.758464	0.972708			cg25726518	0.034	0.802372	0.995997			cg06466782	0.039	0.769616	0.982947
cg14276027	0.11	0.416746	0.540079			cg02689506	0.036	0.787542	0.991282			cg18552425	-0.034	0.797331	0.993264			cg12278467	-0.028	0.834388	0.99974			cg23063243	-0.036	0.790299	0.989			cg08498254	0.041	0.760642	0.972708			cg00657674	-0.034	0.802403	0.995997			cg10940210	-0.039	0.77255	0.982947
cg22378085	0.109	0.420533	0.543689			cg22120852	-0.036	0.78909	0.991282			cg19344881	0.034	0.797508	0.993264			cg14510632	-0.028	0.834783	0.99974			cg11612266	0.036	0.790478	0.989			cg09892273	0.041	0.761586	0.972708			cg00168783	-0.033	0.803539	0.995997			cg16810605	0.039	0.773248	0.982947
cg16575363	0.107	0.427588	0.551044			cg12946179	0.036	0.789105	0.991282			cg09562045	0.034	0.799223	0.993264			cg19453059	0.028	0.836263	0.99974			cg22676401	-0.034	0.797203	0.989			cg11912591	-0.041	0.761741	0.972708			cg11809958	0.033	0.8039	0.995997			cg14770351	-0.039	0.77398	0.982947
cg24509560	0.107	0.428252	0.551044			cg26740481	0.036	0.790427	0.991282			cg03120983	0.034	0.799527	0.993264			cg22699447	0.028	0.837227	0.99974			cg10725395	-0.034	0.799116	0.989			cg25242691	-0.041	0.762744	0.972708			cg23097429	-0.033	0.805824	0.995997			cg19444859	0.038	0.774984	0.982947
cg19088627	0.105	0.435814	0.559449			cg15732107	0.036	0.791807	0.991282			cg26740481	-0.034	0.800217	0.993264			cg18698214	-0.028	0.837406	0.99974			cg25543768	0.034	0.799341	0.989			cg16047765	0.04	0.763805	0.972708			cg03412618	-0.032	0.80886	0.995997			cg00268989	0.038	0.776229	0.982947
cg23397182	-0.104	0.440202	0.563749			cg02345961	-0.036	0.791997	0.991282			cg14574037	0.034	0.801858	0.993264			cg23523251	-0.027	0.839809	0.99974			cg26082368	0.033	0.803529	0.989			cg10725395	0.04	0.764843	0.972708			cg15409133	-0.032	0.813675	0.995997			cg20791945	-0.038	0.776648	0.982947
cg22492024	-0.104	0.442356	0.565175			cg06656233	-0.035	0.794239	0.991282			cg10076958	0.034	0.801923	0.993264			cg05037556	-0.026	0.843555	0.99974			cg14053651	-0.033	0.805724	0.989			cg07409443	-0.04	0.766752	0.972708			cg08585614	-0.031	0.815823	0.995997			cg25651783	-0.038	0.777034	0.982947
cg07113423	0.103	0.443946	0.565215			cg00657674	0.035	0.795869	0.991282			cg02625764	0.033	0.804483	0.993264			cg27034576	-0.026	0.843774	0.99974			cg08893351	-0.033	0.808125	0.989			cg06089606	-0.039	0.77121	0.972708			cg26207503	0.031	0.816335	0.995997			cg07300558	0.038	0.777564	0.982947
cg03917817	-0.103	0.444469	0.565215			cg04633141	0.035	0.796461	0.991282			cg21228500	0.033	0.805946	0.993264			cg08505307	0.026	0.844366	0.99974			cg16099227	-0.032	0.811479	0.989			cg23097429	-0.039	0.771633	0.972708			cg02187468	0.031	0.818638	0.995997			cg19713833	0.038	0.778703	0.982947
cg14053651	0.1	0.459132	0.582498			cg04015581	-0.035	0.796503	0.991282			cg17412654	0.031	0.814476	0.993264			cg25379995	0.026	0.845038	0.99974			cg13513532	0.031	0.81494	0.989			cg01076387	0.039	0.77274	0.972708			cg25749040	-0.031	0.819806	0.995997			cg19756786	0.037	0.781384	0.982947
cg02181920	0.099	0.464962	0.588518			cg04823971	-0.035	0.797499	0.991282			cg24366127	-0.031	0.815856	0.993264			cg12537690	0.026	0.846808	0.99974			cg04221117	0.031	0.815498	0.989			cg10076958	-0.038	0.77481	0.972708			cg14645317	0.031	0.820134	0.995997			cg27332647	-0.037	0.781394	0.982947
cg12807419	0.096	0.476346	0.601526			cg21153696	0.035	0.798087	0.991282			cg07839933	-0.031	0.816825	0.993264			cg11809958	0.025	0.850764	0.99974			cg11422237	-0.031	0.816488	0.989			cg00404280	0.038	0.778013	0.972708			cg19274612	0.03	0.822162	0.995997			cg07536570	-0.036	0.789982	0.982947
cg21474669	0.095	0.481038	0.606041			cg15221554	-0.034	0.799881	0.991282			cg26665873	-0.031	0.817597	0.993264			cg21151644	0.024	0.857336	0.99974			cg14646893	0.031	0.817056	0.989			cg18584618	-0.037	0.780397	0.972708			cg27297722	0.03	0.824306	0.995997			cg01179012	-0.036	0.790179	0.982947
cg25482767	-0.095	0.482538	0.606524			cg25599129	-0.034	0.80029	0.991282			cg20926288	-0.031	0.819745	0.993264			cg17512353	0.024	0.858218	0.99974			cg00971919	-0.031	0.817122	0.989			cg19453059	0.037	0.780868	0.972708			cg05911191	-0.03	0.824923	0.995997			cg12346369	0.036	0.790647	0.982947
cg13306032	-0.094	0.486209	0.608775			cg15198098	-0.034	0.80127	0.991282			cg03835061	-0.03	0.820632	0.993264			cg03950253	0.024	0.8603	0.99974			cg17949969	0.031	0.81793	0.989			cg25191774	0.037	0.782404	0.972708			cg04157263	0.029	0.827414	0.995997			cg15602633	0.035	0.79221	0.982947
cg21851391	-0.094	0.486571	0.608775			cg11712506	-0.034	0.801885	0.991282			cg10443049	0.03	0.823786	0.993264			cg11587118	-0.023	0.86119	0.99974			cg16498409	0.03	0.822785	0.989			cg17722823	-0.037	0.784421	0.972708			cg01359141	-0.029	0.828808	0.995997			cg04697094	0.035	0.793595	0.982947
cg08723318	-0.093	0.492439	0.611857			cg07491676	0.033	0.805296	0.991282			cg20557107	0.03	0.823823	0.993264			cg12650490	0.023	0.862057	0.99974			cg11587118	-0.03	0.82522	0.989			cg08886301	-0.037	0.784988	0.972708			cg02016195	-0.028	0.833858	0.995997			cg15355590	0.035	0.795648	0.982947
cg06499698	0.093	0.492767	0.611857			cg03767475	-0.033	0.805502	0.991282			cg14770351	-0.029	0.826046	0.993264			cg07950002	-0.023	0.862237	0.99974			cg22378085	0.03	0.825335	0.989			cg23688510	-0.036	0.786128	0.972708			cg08893351	-0.028	0.834347	0.995997			cg18700820	-0.035	0.796581	0.982947
cg02837073	0.093	0.493192	0.611857			cg01525883	0.033	0.806263	0.991282			cg23900422	0.029	0.826083	0.993264			cg17949969	-0.023	0.863302	0.99974			cg19756786	0.03	0.825922	0.989			cg00976036	0.036	0.789811	0.972708			cg16498409	0.028	0.83538	0.995997			cg01660630	0.034	0.798151	0.982947
cg13185377	0.093	0.493542	0.611857			cg17650274	0.033	0.807524	0.991282			cg21851391	0.029	0.829299	0.993264			cg14276027	0.023	0.864531	0.99974			cg08740358	-0.029	0.826151	0.989			cg19787000	0.036	0.79065	0.972708			cg05835247	-0.027	0.83852	0.995997			cg14777214	-0.034	0.801883	0.982947
cg11931253	0.092	0.498364	0.61625			cg26082368	-0.033	0.80985	0.991282			cg09506172	-0.029	0.829505	0.993264			cg11173404	-0.023	0.865171	0.99974			cg11059720	-0.029	0.826718	0.989			cg24366127	-0.036	0.791007	0.972708			cg12308723	-0.027	0.838804	0.995997			cg08764451	0.033	0.803607	0.982947
cg25825506	0.091	0.499355	0.61625			cg10620318	0.032	0.812228	0.991282			cg01799062	0.029	0.82997	0.993264			cg09938098	-0.023	0.865535	0.99974			cg13000427	-0.029	0.827681	0.989			cg17795258	-0.036	0.791076	0.972708			cg20297402	0.027	0.83936	0.995997			cg02538553	-0.033	0.803765	0.982947
cg02427547	0.09	0.504784	0.621537			cg06331333	-0.032	0.812903	0.991282			cg23186927	0.029	0.83105	0.993264			cg02181920	0.022	0.867272	0.99974			cg25482767	-0.029	0.830357	0.989			cg13306032	0.036	0.791189	0.972708			cg06466782	-0.027	0.8394	0.995997			cg13580649	-0.033	0.80716	0.982947
cg22676401	-0.089	0.508659	0.624317			cg08156074	0.032	0.813321	0.991282			cg02612397	0.028	0.8338	0.993264			cg02625764	-0.022	0.867919	0.99974			cg00721771	-0.029	0.830885	0.989			cg20065768	0.035	0.793435	0.972708			cg12346369	-0.027	0.839402	0.995997			cg26274304	0.033	0.807636	0.982947
cg14247008	0.089	0.509341	0.624317			cg10670310	-0.032	0.813804	0.991282			cg08723318	0.028	0.836231	0.993264			cg05483391	-0.022	0.868048	0.99974			cg09018444	-0.028	0.83228	0.989			cg26621192	-0.034	0.797351	0.972708			cg02862886	-0.027	0.840245	0.995997			cg09919193	-0.033	0.808019	0.982947
cg03110167	0.088	0.513704	0.628246			cg19788727	-0.031	0.819305	0.991282			cg27653881	0.028	0.836265	0.993264			cg07094475	0.022	0.868138	0.99974			cg18291014	0.028	0.833312	0.989			cg25599129	0.034	0.79998	0.972708			cg11215154	0.027	0.841125	0.995997			cg07429038	0.032	0.809829	0.982947
cg20741580	0.086	0.524759	0.640324			cg25482767	-0.031	0.820147	0.991282			cg07872108	-0.027	0.837814	0.993264			cg07839933	0.022	0.869649	0.99974			cg13580649	0.028	0.834762	0.989			cg03692700	-0.033	0.803328	0.972708			cg06118609	-0.027	0.843048	0.995997			cg17851928	0.031	0.815879	0.982947
cg11863813	-0.085	0.528295	0.643194			cg26621192	0.031	0.820694	0.991282			cg15299388	0.027	0.838799	0.993264			cg22733133	-0.022	0.871389	0.99974			cg27158462	-0.028	0.835151	0.989			cg09208611	0.033	0.804216	0.972708			cg05539344	0.026	0.844546	0.995997			cg22120852	0.031	0.818033	0.982947
cg05519816	0.084	0.532376	0.646712			cg17238412	-0.03	0.822235	0.991282			cg19227696	-0.027	0.840328	0.993264			cg13726887	-0.021	0.874415	0.99974			cg20180447	0.028	0.837585	0.989			cg13380669	0.033	0.804527	0.972708			cg20412589	0.026	0.845207	0.995997			cg19571266	-0.031	0.819322	0.982947
cg02862886	0.084	0.534221	0.647505			cg14850764	0.03	0.824651	0.991282			cg12807419	0.026	0.843825	0.993264			cg08258309	0.021	0.874503	0.99974			cg22699447	-0.026	0.844583	0.989			cg16294687	-0.033	0.805212	0.972708			cg15336559	0.026	0.845655	0.995997			cg14574037	-0.03	0.820877	0.982947
cg00397976	0.083	0.537342	0.649555			cg14574037	-0.03	0.826417	0.991282			cg04015581	0.026	0.844456	0.993264			cg03803009	-0.021	0.877429	0.99974			cg09919193	0.026	0.849183	0.989			cg04823971	-0.033	0.806145	0.972708			cg24509560	-0.026	0.846076	0.995997			cg07493260	0.03	0.824372	0.982947
cg26665873	0.083	0.538305	0.649555			cg06292076	0.029	0.830603	0.991282			cg03917817	-0.026	0.845319	0.993264			cg08303283	0.021	0.877473	0.99974			cg08045176	0.025	0.850293	0.989			cg22008772	0.033	0.807663	0.972708			cg22733133	-0.026	0.848979	0.995997			cg15221554	-0.03	0.824578	0.982947
cg25191774	0.083	0.539636	0.649716			cg07151117	0.028	0.834717	0.991282			cg16025624	-0.026	0.84727	0.993264			cg06779110	-0.02	0.879323	0.99974			cg01359141	0.025	0.850533	0.989			cg24987100	0.033	0.807903	0.972708			cg01450566	-0.025	0.850562	0.995997			cg08736267	0.03	0.825498	0.982947
cg24987100	0.081	0.547336	0.65753			cg15207669	0.028	0.835947	0.991282			cg12924548	0.026	0.84895	0.993264			cg04804542	0.02	0.880968	0.99974			cg06089606	-0.025	0.850554	0.989			cg11215154	-0.031	0.816547	0.98094			cg08886301	-0.025	0.851161	0.995997			cg22501885	0.03	0.825901	0.982947
cg06513106	-0.081	0.550536	0.659914			cg16833566	0.028	0.837385	0.991282			cg18291014	0.025	0.851648	0.993264			cg14796682	-0.02	0.88292	0.99974			cg15270150	-0.025	0.85471	0.989			cg01960936	-0.03	0.820212	0.983168			cg01525883	-0.025	0.853067	0.995997			cg03637381	0.029	0.827207	0.982947
cg12278467	0.08	0.5518	0.659972			cg26274304	0.028	0.838973	0.991282			cg16832091	-0.025	0.852238	0.993264			cg26207503	0.02	0.884078	0.99974			cg02612397	0.024	0.855297	0.989			cg10613701	0.028	0.833821	0.991495			cg01163237	-0.025	0.853972	0.995997			cg09908879	-0.029	0.827699	0.982947
cg20159490	0.08	0.553181	0.660169			cg09605634	0.028	0.839035	0.991282			cg13513532	0.024	0.860582	0.993264			cg05342276	0.019	0.885437	0.99974			cg02815785	0.024	0.85617	0.989			cg17470325	-0.028	0.834686	0.991495			cg25825506	-0.025	0.854865	0.995997			cg18705155	-0.029	0.827936	0.982947
cg20297402	0.079	0.560499	0.667436			cg13726887	0.027	0.839714	0.991282			cg21694941	-0.023	0.861667	0.993264			cg19787000	0.019	0.889251	0.99974			cg06829969	-0.024	0.857623	0.989			cg04633141	0.028	0.83586	0.991495			cg13740135	0.024	0.855474	0.995997			cg20557107	0.028	0.832839	0.982947
cg06903917	0.078	0.564886	0.669864			cg06317241	-0.027	0.839992	0.991282			cg16711124	-0.023	0.866602	0.993264			cg09312564	-0.018	0.891552	0.99974			cg01226811	-0.024	0.860305	0.989			cg25366903	0.028	0.835999	0.991495			cg23637385	-0.024	0.855979	0.995997			cg26194477	0.028	0.833102	0.982947
cg19861048	0.078	0.565005	0.669864			cg03950253	0.027	0.842781	0.991282			cg25938523	0.022	0.86891	0.993264			cg17470674	-0.018	0.891901	0.99974			cg26665873	0.023	0.862107	0.989			cg26740905	0.028	0.836289	0.991495			cg27193641	0.024	0.858221	0.995997			cg01226811	0.028	0.83317	0.982947
cg10358197	-0.077	0.568034	0.671988			cg16294687	0.026	0.846157	0.991282			cg16498409	0.022	0.871291	0.993264			cg01894614	0.018	0.892157	0.99974			cg19788727	-0.023	0.86244	0.989			cg07416664	-0.027	0.841967	0.994682			cg00959464	-0.024	0.858258	0.995997			cg02881274	-0.028	0.833634	0.982947
cg23965848	0.077	0.570139	0.673012			cg22492024	-0.026	0.846625	0.991282			cg00820961	0.022	0.872161	0.993264			cg08156074	0.018	0.892189	0.99974			cg01813335	0.023	0.863193	0.989			cg25074078	0.026	0.845656	0.994682			cg07950002	-0.024	0.86085	0.995997			cg11590213	0.028	0.836077	0.982947
cg22845765	-0.076	0.57615	0.678633			cg07094475	0.026	0.846774	0.991282			cg08991339	-0.022	0.872541	0.993264			cg09997532	0.018	0.892893	0.99974			cg19949955	0.023	0.863417	0.989			cg11580948	0.026	0.847321	0.994682			cg09312564	0.023	0.863226	0.995997			cg04554240	0.027	0.838885	0.982947
cg11662039	-0.075	0.579448	0.68104			cg22676401	-0.026	0.848015	0.991282			cg15207669	-0.021	0.877931	0.993264			cg07409443	-0.018	0.893367	0.99974			cg11263393	-0.023	0.865828	0.989			cg22103909	-0.026	0.847363	0.994682			cg00404280	0.022	0.867851	0.995997			cg03027241	-0.027	0.840768	0.982947
cg25623522	0.074	0.586736	0.688115			cg01265531	-0.026	0.849305	0.991282			cg25726518	-0.02	0.879365	0.993264			cg19227696	0.018	0.894849	0.99974			cg02320784	-0.022	0.867338	0.989			cg14247008	0.026	0.848136	0.994682			cg11704352	0.022	0.871945	0.995997			cg11931253	-0.027	0.841231	0.982947
cg09919193	-0.073	0.58817	0.688311			cg25366903	-0.026	0.849325	0.991282			cg18584618	0.02	0.881368	0.993264			cg17767192	-0.017	0.896401	0.99974			cg07769074	0.022	0.867541	0.989			cg16498409	-0.025	0.854411	0.996931			cg08505307	-0.021	0.875228	0.995997			cg25074078	0.027	0.841695	0.982947
cg06331333	-0.072	0.592401	0.691771			cg12958891	-0.026	0.850259	0.991282			cg20509944	0.02	0.881576	0.993264			cg24987100	-0.017	0.897254	0.99974			cg05483391	-0.022	0.869717	0.989			cg09908879	-0.024	0.85686	0.996931			cg25792389	0.021	0.876238	0.995997			cg11782748	0.026	0.84378	0.982947
cg14777214	0.07	0.604458	0.704337			cg04554240	0.025	0.851419	0.991282			cg10104921	-0.02	0.881732	0.993264			cg07151117	0.017	0.898353	0.99974			cg04804542	-0.022	0.870084	0.989			cg15336559	0.023	0.861471	0.996931			cg02255236	0.021	0.876648	0.995997			cg10670310	-0.026	0.845634	0.982947
cg14645317	0.069	0.608525	0.707557			cg05911191	0.025	0.852539	0.991282			cg19238654	-0.02	0.881954	0.993264			cg02824489	0.017	0.898439	0.99974			cg15489003	0.022	0.871476	0.989			cg06317241	0.023	0.863354	0.996931			cg10741153	0.021	0.877959	0.995997			cg22008772	0.026	0.846857	0.982947
cg07854296	0.069	0.610551	0.708396			cg01359141	0.024	0.857088	0.992225			cg06588841	0.02	0.88217	0.993264			cg01359081	-0.017	0.89879	0.99974			cg25792389	0.022	0.872098	0.989			cg06865642	-0.023	0.865235	0.996931			cg08815506	0.021	0.878348	0.995997			cg01359081	0.025	0.851704	0.982947
cg24739157	-0.067	0.617892	0.715384			cg12825580	0.024	0.857363	0.992225			cg07669822	-0.019	0.886736	0.993264			cg05911191	0.017	0.900078	0.99974			cg05539344	-0.021	0.874299	0.989			cg21784169	0.023	0.866215	0.996931			cg16575363	-0.02	0.879377	0.995997			cg16099227	0.025	0.851959	0.982947
cg10076958	-0.067	0.621241	0.716935			cg01302572	-0.024	0.859939	0.992225			cg14168733	-0.019	0.890199	0.993264			cg16246099	-0.017	0.900658	0.99974			cg01265531	-0.021	0.87442	0.989			cg14645317	0.022	0.870057	0.996931			cg08498254	-0.02	0.881752	0.995997			cg08267489	-0.024	0.855205	0.982947
cg19069952	0.067	0.621872	0.716935			cg15409133	-0.024	0.860659	0.992225			cg22378085	-0.018	0.893923	0.993264			cg11422237	0.017	0.90204	0.99974			cg07839933	-0.021	0.875678	0.989			cg26187965	0.022	0.870355	0.996931			cg24996738	0.02	0.882047	0.995997			cg04157263	0.024	0.857204	0.982947
cg09349604	0.066	0.62421	0.717767			cg24883664	-0.023	0.863511	0.993404			cg22112051	-0.018	0.894878	0.993264			cg22916722	0.016	0.902194	0.99974			cg14312268	0.021	0.875951	0.989			cg11780785	0.022	0.8709	0.996931			cg00397976	0.02	0.882566	0.995997			cg00169030	-0.024	0.858465	0.982947
cg26106948	-0.066	0.625237	0.717767			cg25660521	-0.022	0.868143	0.993663			cg19069952	0.018	0.895942	0.993264			cg17514461	-0.016	0.902286	0.99974			cg20986135	-0.02	0.879101	0.989			cg03697708	-0.022	0.870928	0.996931			cg01119259	-0.019	0.885842	0.995997			cg03692700	0.024	0.860688	0.982947
cg10620318	-0.064	0.635858	0.727395			cg00404280	-0.022	0.868858	0.993663			cg14777214	0.017	0.896719	0.993264			cg13513532	-0.016	0.903081	0.99974			cg23524195	0.02	0.881456	0.989			cg00168783	0.021	0.876053	0.996931			cg21169617	0.019	0.886491	0.995997			cg09208611	-0.023	0.861648	0.982947
cg18470442	0.064	0.636303	0.727395			cg21928411	0.022	0.869226	0.993663			cg02345961	-0.017	0.89743	0.993264			cg21694941	0.016	0.90403	0.99974			cg09349604	-0.02	0.88173	0.989			cg08729981	0.02	0.880232	0.996931			cg20741580	-0.019	0.886685	0.995997			cg06902379	0.023	0.862657	0.982947
cg15108650	-0.063	0.64413	0.734534			cg19069952	0.021	0.876121	0.99499			cg11585805	0.017	0.898728	0.993264			cg03412618	-0.016	0.904947	0.99974			cg19344881	0.019	0.888756	0.989			cg01106366	0.02	0.883334	0.996931			cg22882563	-0.018	0.89204	0.995997			cg16324655	-0.023	0.862933	0.982947
cg10500641	-0.062	0.645878	0.734534			cg16047765	-0.021	0.876232	0.99499			cg22639011	-0.017	0.900994	0.993264			cg10068793	0.016	0.90505	0.99974			cg22492024	-0.018	0.890447	0.989			cg10636246	-0.02	0.883747	0.996931			cg10218758	-0.018	0.893695	0.995997			cg22492024	-0.023	0.863473	0.982947
cg01302572	-0.062	0.647225	0.734534			cg12807419	-0.02	0.88157	0.99499			cg02815785	0.016	0.903492	0.993264			cg07113423	-0.016	0.905793	0.99974			cg07491676	0.018	0.892933	0.989			cg20159490	-0.019	0.88492	0.996931			cg01660630	-0.018	0.893757	0.995997			cg06899044	0.023	0.865386	0.983026
cg02540212	0.062	0.647959	0.734534			cg21864378	-0.02	0.885322	0.99499			cg05323725	-0.016	0.905321	0.993264			cg12924548	0.016	0.905909	0.99974			cg09493063	-0.018	0.895993	0.989			cg04804542	0.019	0.886194	0.996931			cg09526429	-0.018	0.894751	0.995997			cg04221117	0.022	0.87052	0.983026
cg09997532	0.061	0.650333	0.735689			cg03803009	-0.019	0.885527	0.99499			cg26621192	-0.016	0.9055	0.993264			cg11662039	0.016	0.90655	0.99974			cg12924548	-0.017	0.897159	0.989			cg06395425	0.019	0.886242	0.996931			cg05337045	-0.018	0.895982	0.995997			cg11842783	0.022	0.872413	0.983026
cg08511308	-0.06	0.657882	0.74088			cg11782748	-0.019	0.887092	0.99499			cg10741153	0.016	0.906822	0.993264			cg08085567	0.015	0.910172	0.99974			cg23186927	-0.017	0.897227	0.989			cg09997532	0.019	0.889108	0.996931			cg09018444	-0.017	0.896727	0.995997			cg17310600	0.022	0.872597	0.983026
cg08258309	0.06	0.658519	0.74088			cg08505307	-0.019	0.889217	0.99499			cg07416664	0.015	0.909138	0.993264			cg18700820	0.015	0.910567	0.99974			cg09403666	0.017	0.898738	0.989			cg27329188	0.019	0.890287	0.996931			cg20514991	-0.017	0.897748	0.995997			cg10620318	0.021	0.874452	0.983026
cg02538553	-0.06	0.659015	0.74088			cg01106366	0.019	0.889341	0.99499			cg12825580	-0.015	0.90966	0.993264			cg02837073	0.015	0.910893	0.99974			cg07493260	-0.017	0.901029	0.989			cg27295595	0.018	0.892176	0.996931			cg12703358	-0.017	0.899043	0.995997			cg10858686	0.021	0.876284	0.983026
cg16833566	0.057	0.673087	0.754727			cg10023454	-0.019	0.890078	0.99499			cg03110167	0.015	0.909995	0.993264			cg06829969	0.015	0.911803	0.99974			cg08736267	-0.016	0.90238	0.989			cg00820961	0.018	0.895007	0.996931			cg09571713	-0.017	0.901969	0.995997			cg08247938	0.021	0.876661	0.983026
cg11780785	-0.057	0.674112	0.754727			cg17230007	-0.018	0.893663	0.99499			cg10613701	0.015	0.910906	0.993264			cg18470442	-0.015	0.913211	0.99974			cg21694941	0.016	0.904565	0.989			cg11700298	-0.017	0.896484	0.996931			cg04823971	-0.016	0.906774	0.995997			cg12278467	-0.02	0.883357	0.983026
cg18652683	0.056	0.678816	0.75778			cg21694941	0.018	0.893776	0.99499			cg19274612	-0.015	0.912297	0.993264			cg07193023	-0.015	0.913428	0.99974			cg15108650	0.016	0.904658	0.989			cg09919193	-0.017	0.900495	0.996931			cg18291014	0.015	0.909677	0.995997			cg15362261	-0.02	0.883487	0.983026
cg07409443	-0.056	0.67963	0.75778			cg04157263	-0.018	0.895556	0.99499			cg23063243	0.015	0.913475	0.993264			cg11863813	-0.014	0.916711	0.99974			cg14480194	-0.016	0.906009	0.989			cg15602633	-0.016	0.90367	0.996931			cg11173404	-0.015	0.912754	0.995997			cg02824489	0.019	0.88516	0.983026
cg23900422	0.055	0.682492	0.759412			cg14066715	0.018	0.895915	0.99499			cg05280133	0.014	0.914909	0.993264			cg19444859	-0.014	0.918587	0.99974			cg06292076	0.016	0.906462	0.989			cg27193641	0.016	0.905592	0.996931			cg20862447	-0.014	0.915679	0.995997			cg05664581	-0.019	0.888465	0.983026
cg16400492	-0.054	0.687253	0.763146			cg23397182	0.017	0.897448	0.99499			cg09801894	-0.014	0.915691	0.993264			cg24053165	0.014	0.918665	0.99974			cg06086465	-0.016	0.906584	0.989			cg22120852	-0.016	0.907301	0.996931			cg18470442	0.014	0.915858	0.995997			cg13000427	0.018	0.891664	0.983026
cg23809497	0.054	0.689156	0.763697			cg02625764	0.017	0.897873	0.99499			cg26131670	0.014	0.916467	0.993264			cg24366127	-0.014	0.918789	0.99974			cg18470442	-0.015	0.910235	0.989			cg16711124	0.016	0.90756	0.996931			cg13167214	0.014	0.917897	0.995997			cg13740135	0.018	0.895441	0.983026
cg02815785	0.053	0.695096	0.768712			cg13306032	-0.016	0.90728	0.999996			cg13185377	-0.014	0.917469	0.993264			cg21474669	0.013	0.920173	0.99974			cg03836281	0.015	0.911536	0.989			cg27653881	-0.016	0.907633	0.996931			cg06897442	-0.014	0.919321	0.995997			cg01735366	-0.017	0.900197	0.983026
cg15602633	0.053	0.697971	0.770322			cg19447113	-0.015	0.911975	0.999996			cg11422237	-0.014	0.919425	0.993264			cg24373647	-0.013	0.921951	0.99974			cg15130894	0.015	0.913584	0.989			cg07429038	-0.015	0.909763	0.996931			cg27538194	0.013	0.922966	0.995997			cg15270150	0.017	0.901671	0.983026
cg16968098	0.051	0.708845	0.780736			cg22764700	-0.014	0.914901	0.999996			cg27538194	0.013	0.92018	0.993264			cg03835061	0.013	0.923507	0.99974			cg14574037	0.014	0.914255	0.989			cg27040795	-0.015	0.912946	0.996931			cg11585805	-0.013	0.92349	0.995997			cg01586682	0.016	0.902434	0.983026
cg24996738	0.05	0.713091	0.783823			cg24434987	-0.014	0.918576	0.999996			cg13380669	-0.013	0.92081	0.993264			cg06089606	-0.013	0.925413	0.99974			cg26131670	0.014	0.915127	0.989			cg18652683	-0.014	0.914546	0.996931			cg16053716	-0.013	0.925588	0.995997			cg17380244	-0.016	0.90282	0.983026
cg00268989	0.049	0.716737	0.786239			cg17840408	0.014	0.920222	0.999996			cg09340511	0.013	0.921464	0.993264			cg02016195	-0.012	0.928791	0.99974			cg11661326	-0.014	0.916382	0.989			cg05664581	0.014	0.914701	0.996931			cg06086465	0.012	0.92722	0.995997			cg05323725	0.016	0.904333	0.983026
cg25379995	-0.045	0.740273	0.81042			cg09997532	-0.013	0.922016	0.999996			cg01450566	-0.013	0.922759	0.993264			cg26665873	-0.011	0.935654	0.99974			cg19453059	-0.014	0.91746	0.989			cg12537690	0.013	0.920436	0.996931			cg05961429	0.012	0.92755	0.995997			cg12703358	0.016	0.907384	0.983026
cg17380244	0.045	0.741942	0.810613			cg12915861	-0.013	0.923346	0.999996			cg18470442	-0.013	0.925365	0.993264			cg08886301	-0.011	0.937153	0.99974			cg23900422	0.013	0.920732	0.989			cg13185377	-0.012	0.927427	0.996931			cg05037556	-0.012	0.927596	0.995997			cg04015581	-0.015	0.909932	0.983026
cg24883664	-0.043	0.752397	0.820385			cg11661326	0.011	0.932921	0.999996			cg17310600	0.012	0.925811	0.993264			cg23186927	0.01	0.939829	0.99974			cg01525883	-0.012	0.926354	0.989			cg07156389	0.012	0.927785	0.996931			cg25543768	0.012	0.928861	0.995997			cg00404280	0.015	0.912158	0.983026
cg24640735	0.041	0.762286	0.829501			cg02503796	-0.011	0.934729	0.999996			cg08893351	0.011	0.934789	0.993264			cg03894490	-0.01	0.9419	0.99974			cg17470325	0.011	0.933016	0.989			cg25749040	-0.012	0.929746	0.996931			cg27034576	-0.012	0.929084	0.995997			cg13185377	-0.015	0.912754	0.983026
cg01508365	0.04	0.767474	0.833477			cg11863813	0.011	0.934782	0.999996			cg26082368	0.011	0.937224	0.993264			cg07669822	-0.01	0.941975	0.99974			cg11863813	0.011	0.935735	0.989			cg12346369	-0.012	0.929816	0.996931			cg04849378	0.012	0.929426	0.995997			cg14320625	0.014	0.917072	0.983026
cg15728909	-0.037	0.784294	0.849339			cg15850479	-0.011	0.935503	0.999996			cg25825506	0.011	0.937381	0.993264			cg06897442	-0.01	0.942548	0.99974			cg25366903	-0.011	0.93619	0.989			cg22845765	0.012	0.931273	0.996931			cg23523251	-0.011	0.935147	0.995997			cg15108650	0.014	0.918951	0.983026
cg25726518	0.037	0.785209	0.849339			cg07156389	0.01	0.940006	0.999996			cg11539857	0.01	0.93873	0.993264			cg02345961	-0.01	0.943439	0.99974			cg11782748	-0.01	0.938423	0.989			cg14053651	-0.011	0.932873	0.996931			cg16832091	0.01	0.938771	0.995997			cg25191774	-0.014	0.919595	0.983026
cg23186927	-0.036	0.792344	0.855354			cg08886301	0.01	0.940035	0.999996			cg05664581	0.01	0.940659	0.993264			cg17840408	0.009	0.948176	0.99974			cg24448969	-0.01	0.939081	0.989			cg19447113	0.011	0.932887	0.996931			cg15198098	0.01	0.93891	0.995997			cg03120983	0.013	0.921362	0.983026
cg17470325	0.035	0.797753	0.859484			cg21851391	-0.01	0.940064	0.999996			cg14053651	-0.01	0.940874	0.993264			cg00099976	-0.009	0.949342	0.99974			cg09473315	0.01	0.93929	0.989			cg11712506	0.011	0.933262	0.996931			cg23397182	-0.01	0.938968	0.995997			cg06499698	-0.013	0.922477	0.983026
cg11661326	0.034	0.803384	0.863837			cg07429038	0.01	0.941184	0.999996			cg02862886	-0.01	0.941981	0.993264			cg18696692	0.008	0.949854	0.99974			cg19069952	-0.01	0.941397	0.989			cg15409133	0.011	0.934293	0.996931			cg07151117	0.01	0.940831	0.995997			cg16833566	-0.013	0.923451	0.983026
cg23063243	0.033	0.808658	0.867789			cg26740905	-0.01	0.941411	0.999996			cg10218758	-0.01	0.942597	0.993264			cg01359141	0.008	0.95057	0.99974			cg06897442	-0.01	0.941765	0.989			cg03015790	-0.011	0.93523	0.996931			cg11782748	0.01	0.941235	0.995997			cg01360586	-0.013	0.924625	0.983026
cg07935924	0.032	0.813167	0.870907			cg25635805	-0.01	0.943738	0.999996			cg26187965	-0.009	0.94386	0.993264			cg23054321	-0.008	0.951437	0.99974			cg04898487	-0.01	0.942165	0.989			cg06834005	0.011	0.936059	0.996931			cg26082368	0.009	0.94428	0.995997			cg19861048	-0.012	0.927512	0.983026
cg17851928	0.03	0.823334	0.880059			cg13167214	0.009	0.946175	0.999996			cg21474669	0.009	0.944319	0.993264			cg02815785	0.008	0.951516	0.99974			cg22120852	-0.01	0.942786	0.989			cg15299388	0.011	0.936706	0.996931			cg07415998	-0.009	0.946225	0.995997			cg21006834	0.012	0.92783	0.983026
cg21864378	0.027	0.844405	0.900809			cg04804542	0.009	0.946574	0.999996			cg12777106	-0.009	0.946149	0.993264			cg08592768	-0.008	0.951677	0.99974			cg12703358	0.01	0.942802	0.989			cg11782748	-0.01	0.93949	0.996931			cg10831802	-0.009	0.948488	0.995997			cg22112051	-0.012	0.928355	0.983026
cg13513532	0.026	0.850164	0.905174			cg13484357	0.009	0.947606	0.999996			cg01828733	0.009	0.947586	0.993264			cg18584618	0.008	0.952479	0.99974			cg02255236	0.009	0.943607	0.989			cg04697094	-0.009	0.944128	0.996931			cg25074078	-0.009	0.949377	0.995997			cg01525883	0.012	0.931435	0.983026
cg15489003	0.025	0.85455	0.906908			cg06897442	-0.009	0.949017	0.999996			cg25749040	-0.009	0.948172	0.993264			cg10831802	0.007	0.958147	0.99974			cg14348757	-0.009	0.94446	0.989			cg17949969	0.009	0.946647	0.996931			cg05896741	0.009	0.949476	0.995997			cg20297402	0.011	0.932019	0.983026
cg03637381	-0.025	0.85595	0.906908			cg23688510	0.009	0.949208	0.999996			cg06829969	-0.009	0.948915	0.993264			cg17692689	0.007	0.960049	0.99974			cg18652683	0.009	0.94519	0.989			cg18705155	-0.009	0.948056	0.996931			cg17403995	0.008	0.950441	0.995997			cg08531890	-0.011	0.934547	0.983026
cg10741153	-0.024	0.856873	0.906908			cg22916722	-0.008	0.951994	0.999996			cg00995902	0.008	0.949677	0.993264			cg27295595	-0.006	0.962662	0.99974			cg12535380	0.009	0.947431	0.989			cg21006834	0.009	0.948592	0.996931			cg06471073	-0.008	0.950785	0.995997			cg09571713	-0.011	0.93619	0.983026
cg13726887	-0.024	0.859865	0.906908			cg11059720	0.008	0.952486	0.999996			cg05961429	-0.008	0.949744	0.993264			cg09892273	0.006	0.963073	0.99974			cg15602633	-0.009	0.947964	0.989			cg13726887	-0.008	0.951483	0.996931			cg19756786	-0.007	0.957029	0.995997			cg15207669	-0.011	0.937274	0.983026
cg00976036	0.024	0.860143	0.906908			cg05539344	0.008	0.955024	0.999996			cg08729981	-0.008	0.951136	0.993264			cg04554240	-0.006	0.964825	0.99974			cg21153696	0.009	0.948385	0.989			cg24448969	0.008	0.951864	0.996931			cg19227696	0.007	0.957416	0.995997			cg25726518	0.01	0.939846	0.983026
cg11422237	-0.023	0.865363	0.909066			cg12308723	0.008	0.955176	0.999996			cg13740135	-0.008	0.953309	0.993264			cg25660521	0.006	0.965399	0.99974			cg12537690	0.009	0.949463	0.989			cg08723318	-0.008	0.952694	0.996931			cg11624322	0.006	0.962214	0.995997			cg07415998	-0.01	0.942331	0.983026
cg24434987	-0.023	0.865538	0.909066			cg11979303	-0.007	0.958011	0.999996			cg08258309	0.008	0.954958	0.993264			cg20065768	-0.006	0.96627	0.99974			cg27034576	-0.009	0.949485	0.989			cg11624322	0.007	0.957456	0.996931			cg08511308	-0.006	0.962239	0.995997			cg04119462	0.01	0.942354	0.983026
cg19756786	0.022	0.872069	0.913895			cg24640735	0.007	0.959755	0.999996			cg09018444	-0.007	0.957797	0.993264			cg14066715	0.005	0.967774	0.99974			cg26085804	-0.008	0.949562	0.989			cg27418099	-0.007	0.958225	0.996931			cg25651783	0.006	0.963362	0.995997			cg05280133	0.01	0.942442	0.983026
cg11782748	0.022	0.873502	0.913895			cg17949969	0.006	0.963749	0.999996			cg23524195	-0.007	0.958462	0.993264			cg11782748	-0.005	0.969586	0.99974			cg02689506	0.008	0.950748	0.989			cg14850764	0.007	0.960021	0.996931			cg05246098	0.006	0.964004	0.995997			cg19069952	-0.01	0.943072	0.983026
cg00638803	0.021	0.875261	0.913975			cg08736267	0.006	0.964594	0.999996			cg26194477	0.006	0.961717	0.993264			cg04823971	-0.005	0.972018	0.99974			cg25623522	0.008	0.950899	0.989			cg07193023	0.006	0.96553	0.996931			cg03120983	0.006	0.964767	0.995997			cg21784169	0.009	0.944634	0.983026
cg05962382	-0.02	0.884461	0.921808			cg11587118	-0.006	0.966995	0.999996			cg07493260	0.006	0.9633	0.993264			cg14082645	0.005	0.9731	0.99974			cg27332647	-0.008	0.952295	0.989			cg12703358	-0.005	0.967913	0.996931			cg21077321	0.006	0.965208	0.995997			cg14850764	0.009	0.946208	0.983026
cg16883805	0.019	0.886891	0.922122			cg20433858	-0.005	0.968127	0.999996			cg22501885	-0.006	0.966408	0.993264			cg19274612	0.004	0.974905	0.99974			cg26187965	0.008	0.954463	0.989			cg02881274	-0.004	0.973382	0.996931			cg15299388	0.006	0.966509	0.995997			cg26621192	0.009	0.946687	0.983026
cg07151117	0.019	0.888158	0.922122			cg19188182	-0.005	0.968189	0.999996			cg03767475	0.006	0.966708	0.993264			cg00168783	-0.004	0.976302	0.99974			cg04633141	-0.008	0.954834	0.989			cg10443049	-0.004	0.975271	0.996931			cg17230007	0.005	0.967932	0.995997			cg22103909	0.009	0.947997	0.983026
cg22639011	-0.018	0.892634	0.925			cg03917817	0.005	0.971648	0.999996			cg16246099	0.005	0.967519	0.993264			cg22492024	-0.003	0.979556	0.99974			cg18700820	-0.007	0.955719	0.989			cg14796682	0.004	0.97645	0.996931			cg16413023	0.005	0.968074	0.995997			cg23054321	-0.009	0.948629	0.983026
cg19344881	0.017	0.900311	0.931179			cg07699939	-0.004	0.977404	0.999996			cg27295595	0.005	0.968936	0.993264			cg20986135	-0.003	0.980546	0.99974			cg13726887	0.007	0.956215	0.989			cg19250417	0.004	0.978434	0.996931			cg03369262	-0.005	0.970338	0.995997			cg14796682	-0.008	0.952969	0.985642
cg26082368	-0.016	0.908786	0.938158			cg06829969	0.003	0.981365	0.999996			cg22867608	-0.005	0.969356	0.993264			cg05519816	-0.003	0.982371	0.99974			cg01450566	0.007	0.959408	0.989056			cg21169617	-0.004	0.979031	0.996931			cg23965848	0.005	0.971493	0.995997			cg15732107	-0.008	0.955209	0.986081
cg07493260	0.015	0.913443	0.941176			cg03110167	-0.003	0.981667	0.999996			cg08740358	-0.005	0.96984	0.993264			cg17795258	-0.003	0.983261	0.99974			cg05323725	-0.007	0.959912	0.989056			cg04015581	0.004	0.979179	0.996931			cg07872108	0.005	0.97243	0.995997			cg11624322	0.007	0.957652	0.986727
cg11612266	0.014	0.915959	0.941981			cg13513532	0.003	0.981668	0.999996			cg07769074	0.005	0.971191	0.993264			cg08531890	0.003	0.983957	0.99974			cg19274612	0.006	0.964996	0.989334			cg07300060	-0.003	0.981286	0.996931			cg06089606	0.005	0.972533	0.995997			cg21077321	-0.006	0.962379	0.98972
cg08893351	-0.01	0.940192	0.963336			cg10741153	0.003	0.98262	0.999996			cg00657674	0.005	0.972444	0.993264			cg26085804	-0.002	0.985936	0.99974			cg05961429	-0.006	0.965485	0.989334			cg07151117	-0.003	0.981774	0.996931			cg17380244	-0.004	0.973578	0.995997			cg24366127	-0.006	0.965925	0.991488
cg17949969	0.01	0.940272	0.963336			cg06902379	-0.003	0.982774	0.999996			cg11863813	0.004	0.977694	0.993264			cg14880584	-0.002	0.986458	0.99974			cg04785543	0.006	0.965649	0.989334			cg19344881	0.003	0.982132	0.996931			cg02014416	0.004	0.973836	0.995997			cg11559480	0.005	0.969425	0.991786
cg12308723	-0.009	0.945505	0.966249			cg07536570	0.003	0.984308	0.999996			cg19788727	0.004	0.978054	0.993264			cg14989351	0.002	0.987602	0.99974			cg08258309	0.005	0.972112	0.99408			cg01586682	0.003	0.984247	0.996931			cg10443049	0.004	0.974766	0.995997			cg20286810	-0.005	0.971314	0.991786
cg10940210	0.009	0.946675	0.966249			cg11580948	-0.002	0.987685	0.999996			cg15602633	0.004	0.978119	0.993264			cg17230007	0.002	0.988444	0.99974			cg14375205	0.004	0.976874	0.994703			cg06902379	-0.002	0.988473	0.996931			cg16132610	0.004	0.976289	0.995997			cg24448969	-0.004	0.975666	0.991786
cg25660521	0.008	0.954398	0.971408			cg11912591	-0.002	0.988726	0.999996			cg15108650	0.004	0.978274	0.993264			cg11059720	-0.002	0.988692	0.99974			cg08195038	0.004	0.977802	0.994703			cg23900422	0.002	0.989563	0.996931			cg16968098	0.003	0.97935	0.995997			cg16541161	-0.004	0.976581	0.991786
cg01360586	0.007	0.956233	0.971408			cg05664581	-0.002	0.990829	0.999996			cg09493063	-0.003	0.980229	0.993264			cg03697708	0.002	0.989962	0.99974			cg14066715	-0.003	0.981161	0.994703			cg24996738	0.002	0.98957	0.996931			cg03637381	-0.003	0.979488	0.995997			cg07935924	0.004	0.976903	0.991786
cg14255471	0.007	0.957097	0.971408			cg09506172	0.001	0.991543	0.999996			cg20065768	0.003	0.980458	0.993264			cg14928057	-0.001	0.992219	0.99974			cg25599129	0.003	0.981293	0.994703			cg18552425	-0.002	0.990556	0.996931			cg23366191	0.003	0.983727	0.997228			cg09856045	-0.004	0.977174	0.991786
cg03370491	0.006	0.967245	0.976065			cg17403995	-0.001	0.993317	0.999996			cg02789991	0.002	0.98576	0.993264			cg00638803	-0.001	0.99313	0.99974			cg11842783	0.003	0.982774	0.994703			cg09403666	-0.002	0.990599	0.996931			cg06588841	-0.003	0.984373	0.997228			cg01076387	-0.003	0.979385	0.992175
cg15299388	-0.006	0.967438	0.976065			cg18552425	0.001	0.993747	0.999996			cg19713833	-0.002	0.986015	0.993264			cg21006834	-0.001	0.993357	0.99974			cg12958891	-0.003	0.983803	0.994703			cg19444859	0.002	0.990708	0.996931			cg10725395	0.002	0.987961	0.997411			cg16025624	0.003	0.981943	0.992915
cg04330126	0.005	0.969134	0.976065			cg15728909	-0.001	0.995539	0.999996			cg01660630	0.002	0.987044	0.993264			cg07336099	0.001	0.993463	0.99974			cg06631347	0.002	0.985544	0.994703			cg09938098	-0.001	0.992679	0.996931			cg27329188	-0.002	0.988566	0.997411			cg26740481	0.002	0.987206	0.995692
cg17512353	-0.005	0.971791	0.976065			cg15196035	0.001	0.995763	0.999996			cg17949969	0.002	0.988818	0.993264			cg00959464	0.001	0.995431	0.99974			cg11809958	-0.002	0.989204	0.996545			cg12915861	0.001	0.99301	0.996931			cg12650490	-0.002	0.990443	0.997411			cg05215925	0.002	0.988387	0.995692
cg02789991	0.004	0.974164	0.976065			cg18506018	-0.001	0.996589	0.999996			cg18700820	-0.002	0.98925	0.993264			cg06656233	-0.001	0.995685	0.99974			cg05337045	0.001	0.99509	0.999685			cg14082645	-0.001	0.994119	0.996931			cg23809497	0.001	0.9919	0.997411			cg22639011	-0.001	0.99162	0.995692
cg06982745	0.004	0.974189	0.976065			cg16832091	0	0.999103	0.999996			cg16047765	0.002	0.989605	0.993264			cg03836281	0	0.99928	0.99974			cg04330126	0	0.998651	0.999685			cg22733133	0.001	0.994463	0.996931			cg01265531	-0.001	0.995035	0.997732			cg00820961	0.001	0.992132	0.995692
cg13580649	0.004	0.974535	0.976065			cg06471073	0	0.99935	0.999996			cg13000427	-0.001	0.99519	0.997027			cg07854296	0	0.999518	0.99974			cg13380669	0	0.999318	0.999685			cg13000427	-0.001	0.996239	0.996931			cg19344881	0.001	0.995895	0.997732			cg20412589	-0.001	0.994027	0.995692
cg09571713	-0.004	0.976065	0.976065			cg19713833	0	0.999996	0.999996			cg14928057	0	0.998625	0.998625			cg05961429	0	0.99974	0.99974			cg08912051	0	0.999685	0.999685			cg27655158	-0.001	0.996931	0.996931			cg04841607	0	0.998765	0.998765			cg10068793	0.001	0.995692	0.995692
